# Supplementary material for: Effects of cat ownership on the gut microbiota of owners
Source: PLoS One. 2021 Jun 16;16(6):e0253133. doi: 10.1371/journal.pone.0253133 (PMC8208556; doi:10.1371/journal.pone.0253133)
Supplement: S1 Table — (XLSX) [file pone.0253133.s001.xlsx]

## Sheet: level-7
Sample_Id	cat	birth_year	Age	Gender	BMI	BMI_group	country	diet_type	OTU Number	Shannon Index	Unassigned;__;__;__;__;__;__	k__Archaea;p__Crenarchaeota;c__Thaumarchaeota;o__Nitrososphaerales;f__Nitrososphaeraceae;g__Candidatus Nitrososphaera;s__SCA1145	k__Archaea;p__Euryarchaeota;c__Methanobacteria;o__Methanobacteriales;f__Methanobacteriaceae;__;__	k__Archaea;p__Euryarchaeota;c__Methanobacteria;o__Methanobacteriales;f__Methanobacteriaceae;g__Methanobrevibacter;s__	k__Archaea;p__Euryarchaeota;c__Methanobacteria;o__Methanobacteriales;f__Methanobacteriaceae;g__Methanosphaera;s__	k__Archaea;p__Euryarchaeota;c__Thermoplasmata;o__E2;f__[Methanomassiliicoccaceae];g__Methanomassiliicoccus;s__	k__Archaea;p__Euryarchaeota;c__Thermoplasmata;o__E2;f__[Methanomassiliicoccaceae];g__vadinCA11;s__	k__Bacteria;__;__;__;__;__;__	k__Bacteria;p__;c__;o__;f__;g__;s__	k__Bacteria;p__Acidobacteria;c__Acidobacteriia;o__Acidobacteriales;f__Acidobacteriaceae;g__Edaphobacter;__	k__Bacteria;p__Acidobacteria;c__Acidobacteriia;o__Acidobacteriales;f__Koribacteraceae;g__;s__	k__Bacteria;p__Acidobacteria;c__Acidobacteriia;o__Acidobacteriales;f__Koribacteraceae;g__Candidatus Koribacter;s__	k__Bacteria;p__Acidobacteria;c__DA052;o__Ellin6513;f__;g__;s__	k__Bacteria;p__Acidobacteria;c__Solibacteres;o__Solibacterales;f__;g__;s__	k__Bacteria;p__Acidobacteria;c__Solibacteres;o__Solibacterales;f__Solibacteraceae;g__Candidatus Solibacter;s__	k__Bacteria;p__Acidobacteria;c__[Chloracidobacteria];o__RB41;f__Ellin6075;g__;s__	k__Bacteria;p__Actinobacteria;__;__;__;__;__	k__Bacteria;p__Actinobacteria;c__Acidimicrobiia;o__Acidimicrobiales;f__;g__;s__	k__Bacteria;p__Actinobacteria;c__Acidimicrobiia;o__Acidimicrobiales;f__EB1017;g__;s__	k__Bacteria;p__Actinobacteria;c__Acidimicrobiia;o__Acidimicrobiales;f__Iamiaceae;g__Iamia;s__	k__Bacteria;p__Actinobacteria;c__Actinobacteria;__;__;__;__	k__Bacteria;p__Actinobacteria;c__Actinobacteria;o__Actinomycetales;__;__;__	k__Bacteria;p__Actinobacteria;c__Actinobacteria;o__Actinomycetales;f__Actinomycetaceae;g__;s__	k__Bacteria;p__Actinobacteria;c__Actinobacteria;o__Actinomycetales;f__Actinomycetaceae;g__Actinobaculum;s__	k__Bacteria;p__Actinobacteria;c__Actinobacteria;o__Actinomycetales;f__Actinomycetaceae;g__Actinomyces;__	k__Bacteria;p__Actinobacteria;c__Actinobacteria;o__Actinomycetales;f__Actinomycetaceae;g__Actinomyces;s__	k__Bacteria;p__Actinobacteria;c__Actinobacteria;o__Actinomycetales;f__Actinomycetaceae;g__Actinomyces;s__europaeus	k__Bacteria;p__Actinobacteria;c__Actinobacteria;o__Actinomycetales;f__Actinomycetaceae;g__Arcanobacterium;s__	k__Bacteria;p__Actinobacteria;c__Actinobacteria;o__Actinomycetales;f__Actinomycetaceae;g__Mobiluncus;s__	k__Bacteria;p__Actinobacteria;c__Actinobacteria;o__Actinomycetales;f__Actinomycetaceae;g__Trueperella;s__	k__Bacteria;p__Actinobacteria;c__Actinobacteria;o__Actinomycetales;f__Actinomycetaceae;g__Varibaculum;s__	k__Bacteria;p__Actinobacteria;c__Actinobacteria;o__Actinomycetales;f__Brevibacteriaceae;g__Brevibacterium;__	k__Bacteria;p__Actinobacteria;c__Actinobacteria;o__Actinomycetales;f__Brevibacteriaceae;g__Brevibacterium;s__	k__Bacteria;p__Actinobacteria;c__Actinobacteria;o__Actinomycetales;f__Brevibacteriaceae;g__Brevibacterium;s__paucivorans	k__Bacteria;p__Actinobacteria;c__Actinobacteria;o__Actinomycetales;f__Corynebacteriaceae;g__Corynebacterium;__	k__Bacteria;p__Actinobacteria;c__Actinobacteria;o__Actinomycetales;f__Corynebacteriaceae;g__Corynebacterium;s__	k__Bacteria;p__Actinobacteria;c__Actinobacteria;o__Actinomycetales;f__Corynebacteriaceae;g__Corynebacterium;s__durum	k__Bacteria;p__Actinobacteria;c__Actinobacteria;o__Actinomycetales;f__Corynebacteriaceae;g__Corynebacterium;s__kroppenstedtii	k__Bacteria;p__Actinobacteria;c__Actinobacteria;o__Actinomycetales;f__Corynebacteriaceae;g__Corynebacterium;s__simulans
ERR1072659	NC	1955	Elderly	male	18.52	NW	United Kingdom	Omnivore but do not eat red meat	117	4.46306	0	0	0	0	0	0	0	33	0	0	0	0	0	0	0	0	0	0	0	0	0	0	0	0	0	4	0	0	0	0	0	0	0	0	74	0	0	0	17
ERR1072766	NC	1984	Adult	female	25.46	OW	USA	Omnivore	270	6.16425	0	0	0	0	0	0	0	17	0	0	0	0	0	0	0	0	0	0	0	0	0	0	0	0	0	0	0	0	0	0	0	0	0	0	0	0	0	0	0
ERR1072770	NC	1945	Elderly	female	22.81	NW	United Kingdom	Omnivore	177	5.49823	0	0	0	0	0	0	0	3	0	0	0	0	0	0	0	0	0	0	0	0	0	0	0	0	0	0	0	0	0	0	0	0	0	0	0	0	0	0	0
ERR1072887	NC	1963	Adult	female	21.81	NW	United Kingdom	Omnivore	216	5.56079	0	0	0	0	0	0	0	0	2	0	0	0	0	0	0	0	0	0	0	0	0	0	0	0	0	0	0	0	0	0	0	0	3	0	33	85	0	0	15
ERR1072969	NC	1950	Elderly	male	26.26	OW	USA	Omnivore	184	4.86882	0	0	0	0	0	0	0	0	0	0	0	0	0	0	0	0	0	0	0	0	0	0	0	0	0	0	0	0	0	0	0	0	0	0	0	0	0	0	0
ERR1073026	Cat	1964	Adult	male	23.33	NW	USA	Omnivore	178	4.86449	0	0	0	0	0	0	0	0	0	0	0	0	0	0	0	0	0	0	0	0	0	0	0	0	0	0	0	0	0	0	0	0	0	0	0	0	0	0	43
ERR1073141	Cat	1981	Adult	male	24.69	NW	United Kingdom	Omnivore	127	4.5469	0	0	0	0	0	0	0	18	0	0	0	0	0	0	0	0	0	0	0	0	0	0	0	0	0	11	0	0	0	0	0	0	0	0	0	0	0	0	0
ERR1073150	Cat	1953	Elderly	male	24.72	NW	United Kingdom	Omnivore	151	5.01653	0	0	0	0	0	0	0	738	0	0	0	0	0	0	0	0	0	0	0	0	0	0	0	0	0	4	0	0	0	0	0	0	0	0	208	0	0	0	0
ERR1073290	NC	1941	Elderly	female	21.24	NW	USA	Omnivore	121	5.29993	224	0	0	0	0	0	0	1004	0	0	0	0	0	0	0	0	0	0	0	0	0	0	0	0	2	13	0	0	0	0	26	0	0	0	0	10	0	0	0
ERR1073331	NC	1931	Elderly	male	24.37	NW	USA	Omnivore but do not eat red meat	234	5.92025	0	0	0	0	0	0	0	34	0	0	0	0	0	0	0	0	0	0	0	0	0	2	0	0	0	0	0	0	0	0	21	0	0	6	37	7	0	0	0
ERR1073340	Cat	1978	Adult	female	20.18	NW	USA	Omnivore	136	4.61036	0	0	0	0	0	0	0	22	0	0	0	0	0	0	0	0	0	0	0	0	0	0	0	0	0	0	0	0	0	0	0	0	0	0	2	0	0	0	0
ERR1073350	NC	1986	Adult	male	26.61	OW	USA	Omnivore	117	3.86472	0	0	0	0	0	0	0	5	0	0	0	0	0	0	0	0	0	0	0	0	0	0	0	0	0	0	0	0	0	0	0	0	0	0	0	0	0	0	0
ERR1073714	Cat	1975	Adult	male	26.37	OW	United Kingdom	Omnivore	173	5.74739	0	0	0	2	0	0	0	5	0	0	0	0	0	0	0	0	0	0	0	0	0	0	0	0	0	0	0	0	0	0	0	0	0	0	0	0	0	0	0
ERR1073793	Cat	1977	Adult	male	24.43	NW	United Kingdom	Omnivore	155	4.74333	0	0	0	0	0	0	0	13	0	0	0	0	0	0	0	0	0	0	0	0	0	0	0	0	0	0	0	0	0	0	0	0	0	0	923	8	0	0	5
ERR1073800	NC	1980	Adult	male	26.54	OW	USA	Omnivore	175	5.17868	0	0	0	0	0	0	0	9	0	0	0	0	0	0	0	0	0	0	0	0	0	0	0	0	0	10	0	0	0	0	0	0	0	0	0	0	0	0	0
ERR1073877	Cat	1969	Adult	female	24.34	NW	USA	Omnivore	220	5.93805	22	0	0	8	0	0	0	611	0	0	0	0	0	0	0	0	0	0	0	0	0	0	0	0	0	5	0	0	0	0	0	0	0	0	0	0	0	0	0
ERR1073878	Cat	1969	Adult	female	24.34	NW	USA	Omnivore	258	5.96329	30	0	0	19	0	0	0	1168	0	0	0	0	0	0	0	0	0	0	0	0	0	19	0	0	0	0	0	0	0	0	41	0	0	0	0	8	0	0	0
ERR1073905	Cat	1949	Elderly	female	21.97	NW	USA	Omnivore	172	5.70527	0	0	0	0	0	0	0	457	0	2	0	0	0	0	0	0	0	0	0	0	0	0	0	0	0	4	0	0	0	0	0	0	0	0	28	0	0	0	0
ERR1073920	Cat	1980	Adult	male	29.68	OW	USA	Omnivore	133	4.34052	0	0	0	0	0	0	0	11	0	0	0	0	0	0	0	0	0	0	0	0	0	0	0	0	0	0	0	0	0	0	21	0	0	0	0	25	0	0	0
ERR1073943	NC	1979	Adult	female	21.14	NW	USA	Omnivore	211	5.42993	3	0	0	0	0	0	0	105	0	0	0	0	0	0	0	0	0	0	0	0	0	0	0	0	0	0	0	0	0	0	0	0	0	0	326	68	0	0	0
ERR1073960	NC	1962	Adult	male	26.86	OW	United Kingdom	Omnivore but do not eat red meat	270	6.03912	9	0	0	0	0	7	0	44	0	0	0	0	0	0	0	0	0	0	0	0	0	32	0	0	0	12	0	0	0	0	0	0	0	0	113	103	0	0	0
ERR1073988	NC	1957	Adult	male	25.02	OW	USA	Omnivore	139	4.8514	3	0	0	0	0	0	0	9	0	0	0	0	0	0	0	0	0	0	0	0	0	0	0	0	11	0	0	0	8	0	18	0	0	0	0	5	0	0	0
ERR1074211	Cat	1961	Adult	female	20.18	NW	USA	Omnivore but do not eat red meat	204	5.91565	0	0	0	0	0	0	0	176	0	0	0	0	0	0	0	0	0	0	0	0	0	0	0	14	114	0	14	54	11	0	366	0	0	0	0	79	0	0	0
ERR1074290	NC	1965	Adult	female	19	NW	United Kingdom	Omnivore	159	4.52844	19	0	0	0	0	0	0	107	0	0	0	0	0	0	0	0	0	0	0	0	0	0	0	0	0	0	0	0	0	0	0	0	0	0	26	0	0	0	0
ERR1074307	NC	1987	Adult	male	25.1	OW	USA	Vegetarian	174	5.49507	0	0	0	0	0	0	0	0	0	0	0	0	0	0	0	0	0	0	0	0	0	0	0	0	0	0	0	0	0	0	0	0	0	0	0	8	0	0	0
ERR1074312	NC	1980	Adult	male	30.42	OW	USA	Omnivore	125	4.90833	31	0	0	0	0	0	0	3495	0	0	0	0	0	0	0	0	0	0	0	0	0	0	0	0	0	0	0	0	0	0	0	0	0	0	34	7	0	0	0
ERR1074422	Cat	1962	Adult	male	27.48	OW	United Kingdom	Omnivore	296	6.32931	5	0	0	16	13	0	0	5	0	0	0	0	0	0	0	0	0	0	0	0	0	4	0	0	3	0	0	0	4	0	0	0	8	0	723	4	0	0	15
ERR1074475	Cat	1974	Adult	female	21.63	NW	United Kingdom	Omnivore but do not eat red meat	268	5.66634	0	0	0	26	6	0	51	27	0	0	0	0	0	0	0	0	0	0	0	0	0	0	0	0	0	0	0	0	0	0	6	0	0	0	0	0	0	0	0
ERR1074512	NC	1957	Adult	female	21.63	NW	United Kingdom	Omnivore but do not eat red meat	176	5.14007	0	0	0	0	0	0	0	6	0	0	0	0	0	0	0	0	0	0	0	0	0	0	0	0	0	0	0	0	0	0	0	0	0	0	0	0	0	0	0
ERR1074593	Cat	1958	Adult	female	19.14	NW	USA	Omnivore	156	4.79061	0	0	0	8	3	0	0	4	0	0	0	0	0	0	0	0	0	0	0	0	0	0	0	0	0	0	0	0	0	0	0	0	0	0	0	0	0	0	0
ERR1074746	NC	1952	Elderly	male	36.54	OW	United Kingdom	Omnivore	191	5.20799	0	0	0	10	0	0	0	19	0	0	0	0	0	0	0	0	0	0	0	0	0	0	0	0	0	0	0	0	0	0	0	0	0	35	111	0	0	0	0
ERR1074802	Cat	1979	Adult	female	23.05	NW	United Kingdom	Omnivore	198	5.34391	0	0	2	0	0	0	0	24	0	0	0	0	0	0	0	0	0	0	0	0	0	0	0	0	0	0	0	0	0	0	0	0	0	0	0	0	0	0	0
ERR1074854	Cat	1959	Adult	male	24.41	NW	USA	Omnivore	140	4.50722	0	0	0	0	0	0	0	2	0	0	0	0	0	0	0	0	0	0	0	0	0	0	0	0	0	0	0	0	0	0	0	0	0	0	0	0	0	0	0
ERR1074874	Cat	1958	Adult	male	27.48	OW	United Kingdom	Omnivore	175	5.38925	0	0	0	0	0	0	0	1418	0	0	0	0	0	0	0	0	0	0	0	0	0	0	0	0	0	0	0	0	4	0	0	0	0	0	0	0	0	0	0
ERR1074992	NC	1983	Adult	male	25.46	OW	USA	Omnivore	172	4.82082	10	0	0	0	0	0	0	22	0	0	0	0	0	0	0	0	0	0	0	0	0	0	0	0	0	7	0	0	0	0	0	0	0	0	0	0	0	0	0
ERR1075031	Cat	1992	Adult	male	30.68	OW	USA	Omnivore	164	4.701	0	0	0	0	0	0	0	31	0	0	0	0	0	0	0	0	0	0	0	0	0	0	0	0	0	0	0	0	7	0	0	0	0	0	4	0	0	0	0
ERR1075050	NC	1932	Elderly	male	24.39	NW	USA	Omnivore	264	6.22755	0	0	0	2	0	0	0	16	0	0	0	0	0	0	0	0	0	0	0	0	0	0	0	0	13	0	0	0	2	0	0	0	0	0	0	0	0	0	0
ERR1075051	NC	1931	Elderly	female	21.86	NW	United Kingdom	Omnivore	220	5.8552	3	0	0	0	0	3	0	21	0	0	0	0	0	0	0	0	0	0	0	0	0	0	0	0	0	0	0	0	0	0	0	0	0	0	0	0	0	0	0
ERR1075128	NC	1943	Elderly	female	20.3	NW	USA	Omnivore	201	5.60325	44	0	0	0	0	0	0	1646	0	0	0	0	0	0	0	0	0	0	0	0	0	0	0	0	0	0	0	0	0	0	0	0	0	0	0	0	0	0	0
ERR1075132	NC	1944	Elderly	female	21.18	NW	USA	Omnivore	245	5.56067	0	0	0	16	0	0	0	10	0	0	0	0	0	0	0	0	0	0	0	0	0	0	0	0	0	0	0	0	0	0	3	0	0	0	0	0	0	0	0
ERR1075203	Cat	1982	Adult	female	20.23	NW	United Kingdom	Omnivore	180	5.83354	0	0	0	0	0	0	0	15	0	0	0	0	0	0	0	0	0	0	0	0	0	0	0	0	0	0	0	0	0	0	0	0	0	0	0	0	0	0	0
ERR1075211	Cat	1981	Adult	male	25.62	OW	United Kingdom	Omnivore	127	3.53671	0	0	0	0	0	0	0	0	0	0	0	0	0	0	0	0	0	0	0	0	0	0	0	0	0	0	0	0	0	0	0	0	0	0	0	0	0	0	0
ERR1075223	Cat	1953	Elderly	male	24.41	NW	USA	Omnivore	157	4.05153	0	0	0	0	0	0	0	56	0	0	0	0	0	0	0	0	0	0	0	0	0	3	0	0	0	0	0	0	0	0	0	0	0	0	0	0	0	0	0
ERR1075616	Cat	1942	Elderly	male	26.52	OW	USA	Omnivore	175	5.42776	0	0	0	0	0	0	0	7	0	0	0	0	0	0	0	0	0	0	0	0	0	7	0	0	0	0	0	0	19	0	15	0	0	0	14	4	0	0	22
ERR1075691	Cat	1974	Adult	female	22.64	NW	United Kingdom	Omnivore	212	5.62337	0	0	0	15	0	0	0	14	0	0	0	0	0	0	0	0	0	0	0	0	0	0	0	0	0	0	0	0	0	0	0	0	0	0	0	0	0	0	0
ERR1079922	NC	1988	Adult	female	22.57	NW	United Kingdom	Omnivore	206	5.63353	0	0	0	5	0	0	0	3	0	0	0	0	0	0	0	0	0	0	0	0	0	0	0	0	0	0	6	0	0	0	0	0	0	9	45	0	0	0	0
ERR1079955	Cat	1979	Adult	male	26.63	OW	USA	Omnivore	208	5.85814	0	0	0	9	0	0	0	227	0	0	0	0	0	0	0	0	0	0	0	0	0	0	0	0	0	0	0	0	0	0	0	0	0	0	0	0	0	0	0
ERR1079965	Cat	1951	Elderly	female	19.37	NW	USA	Omnivore	202	5.55879	0	0	0	23	0	0	0	0	0	0	0	0	0	0	0	0	0	0	0	0	0	0	0	0	0	0	0	0	0	0	0	0	0	0	0	0	0	0	0
ERR1080036	NC	1972	Adult	female	20.48	NW	USA	Omnivore	129	4.20731	0	0	0	0	0	0	0	2	0	0	0	0	0	0	0	0	0	0	0	0	0	0	0	0	0	0	0	0	0	0	0	0	0	0	0	0	0	0	0
ERR1080232	Cat	1960	Adult	male	24.33	NW	USA	Omnivore	267	6.3227	0	0	0	0	0	0	2	49	0	0	0	0	0	0	0	0	0	0	0	0	0	0	0	0	0	0	0	0	0	0	0	0	0	0	8	0	0	0	0
ERR1080247	NC	1968	Adult	female	22.24	NW	USA	Omnivore	263	6.16848	0	0	0	0	0	0	0	10	0	0	0	0	0	0	0	0	0	0	0	0	0	0	0	0	0	0	0	0	0	0	0	0	0	0	0	0	0	0	0
ERR1080252	NC	1966	Adult	male	25.46	OW	USA	Omnivore	162	4.57561	0	0	0	0	0	0	0	3	0	0	0	0	0	0	0	0	0	0	0	0	0	0	0	0	0	0	0	0	0	0	0	0	0	0	9	8	0	0	0
ERR1080262	Cat	1964	Adult	male	23.57	NW	USA	Omnivore	149	4.69985	0	0	0	0	0	0	0	2	0	0	0	0	0	0	0	0	0	0	0	0	0	0	0	0	0	0	0	0	0	0	0	0	0	0	0	7	0	0	0
ERR1080286	NC	1975	Adult	male	28.97	OW	USA	Omnivore	242	6.42873	2	0	0	0	6	0	0	12	0	0	0	0	0	0	0	0	0	0	0	0	0	6	0	0	4	0	0	0	0	0	0	0	0	0	35	0	0	0	0
ERR1080375	Cat	1952	Elderly	male	24.13	NW	United Kingdom	Omnivore but do not eat red meat	146	5.43356	0	0	0	0	0	0	0	2	0	0	0	0	0	0	0	0	0	0	0	0	0	0	0	0	0	5	0	0	0	0	0	0	0	0	0	0	0	0	0
ERR1080381	NC	1957	Adult	female	20.98	NW	USA	Vegetarian	137	5.06201	0	0	0	0	0	0	0	0	0	0	0	0	0	0	0	0	0	0	0	0	0	0	0	0	0	0	0	0	0	0	0	0	0	0	0	0	0	0	0
ERR1089706	Cat	1958	Adult	female	20.5	NW	USA	Omnivore	243	5.63119	0	0	0	10	0	0	0	204	0	0	0	0	0	0	0	0	0	0	0	0	0	0	0	0	0	0	0	0	0	0	0	0	0	0	0	0	0	0	0
ERR1089737	NC	1988	Adult	female	24.11	NW	United Kingdom	Omnivore	103	4.35897	0	0	0	0	0	0	0	0	0	0	0	0	0	0	0	0	0	0	0	0	0	0	0	0	0	8	0	0	0	0	0	0	0	0	0	6	0	0	0
ERR1089745	Cat	1964	Adult	female	20.7	NW	United Kingdom	Vegan	146	4.54565	0	0	0	0	0	0	0	10	0	0	0	0	0	0	0	0	0	0	0	0	0	0	0	0	0	0	0	0	0	0	0	0	0	0	0	0	0	0	0
ERR1089786	Cat	1973	Adult	male	25.95	OW	United Kingdom	Omnivore	162	5.19986	0	0	0	0	0	0	0	12	0	0	0	0	0	0	0	0	0	0	0	0	0	0	0	0	0	0	0	0	0	0	0	0	0	0	0	0	0	0	0
ERR1089802	NC	1983	Adult	male	26.22	OW	United Kingdom	Omnivore	137	5.07717	0	0	0	0	0	0	0	0	0	0	0	0	0	0	0	0	0	0	0	0	0	0	0	0	0	7	0	0	0	0	0	0	0	0	0	0	0	0	0
ERR1089825	NC	1978	Adult	male	26.83	OW	USA	Omnivore	209	5.96951	0	0	0	0	32	0	0	2	0	0	0	0	0	0	0	0	0	0	0	0	0	0	0	0	0	4	0	0	0	0	0	0	0	0	0	0	0	0	0
ERR1089965	Cat	1948	Elderly	male	25.94	OW	United Kingdom	Omnivore	119	4.33466	0	0	0	2	0	0	0	10	0	0	0	0	0	0	0	0	0	0	0	0	0	0	0	0	0	0	0	0	0	0	0	0	0	0	0	0	0	0	0
ERR1089982	NC	1952	Elderly	male	25.46	OW	USA	Omnivore	190	5.83265	0	0	0	0	0	0	0	227	0	0	0	0	0	0	0	0	0	0	0	0	0	0	0	0	0	0	0	0	0	0	0	0	0	0	0	0	0	0	0
ERR1089986	Cat	1984	Adult	male	28.19	OW	United Kingdom	Omnivore	115	4.61965	0	0	0	0	0	0	0	0	0	0	0	0	0	0	0	0	0	0	0	0	0	0	0	0	0	4	0	0	0	0	0	0	0	0	0	0	0	0	0
ERR1089994	NC	1966	Adult	female	22.15	NW	United Kingdom	Omnivore	246	6.23863	0	0	0	14	0	0	0	28	0	0	0	0	0	0	0	0	0	0	0	0	0	0	0	0	0	0	0	0	0	0	0	0	0	0	0	0	0	0	0
ERR1090291	Cat	1996	Adult	male	33.65	OW	United Kingdom	Omnivore	108	4.2225	0	0	0	0	0	0	0	0	0	0	0	0	0	0	0	0	0	0	0	0	0	0	0	0	0	19	0	0	0	0	0	0	0	0	0	0	5	0	0
ERR1090361	NC	1958	Adult	male	38.04	OW	USA	Omnivore	211	5.4957	0	0	0	0	0	0	0	63	0	0	0	0	0	0	0	0	0	0	0	0	0	0	0	0	0	3	0	0	0	0	0	0	0	0	0	0	0	0	0
ERR1090375	NC	1976	Adult	female	22.47	NW	USA	Omnivore	232	6.2435	0	0	0	0	0	0	0	157	0	0	0	0	0	0	0	0	0	0	0	0	0	0	0	0	0	0	0	0	0	0	0	0	0	0	0	0	0	0	0
ERR1090403	Cat	1941	Elderly	male	24.43	NW	USA	Omnivore	213	6.02236	0	0	0	48	14	0	0	8	2	0	0	0	0	2	0	0	0	8	3	0	0	0	0	0	0	19	0	0	0	0	0	0	0	0	10	0	0	0	0
ERR1090409	NC	1983	Adult	female	22.31	NW	USA	Omnivore	169	5.1224	0	0	0	3	0	0	0	17	0	0	0	0	0	0	0	0	0	0	0	6	0	0	0	0	12	0	0	0	0	0	0	0	0	0	0	0	0	0	0
ERR1090438	NC	1962	Adult	female	25	NW	USA	Omnivore	317	6.49483	0	0	0	31	0	0	0	0	0	0	0	0	0	0	0	0	0	0	0	0	0	0	0	2	0	8	0	0	0	0	0	0	0	0	0	0	0	0	0
ERR1090467	Cat	1968	Adult	female	23.73	NW	USA	Vegetarian but eat seafood	213	5.46586	0	0	0	0	0	0	0	20	2	0	0	0	0	0	0	0	5	0	3	0	0	0	0	0	0	0	0	0	0	0	5	0	0	0	448	23	0	0	14
ERR1090541	Cat	1960	Adult	female	21.28	NW	USA	Omnivore	212	5.82609	0	0	0	10	0	0	0	3	0	0	0	0	0	0	0	0	0	0	0	0	0	0	0	0	0	0	0	0	0	0	0	0	0	0	0	0	0	0	0
ERR1090556	Cat	1994	Adult	male	25.75	OW	USA	Omnivore	245	6.14719	0	0	0	25	0	0	0	5	0	0	0	0	0	0	0	0	0	0	0	0	0	0	0	0	0	0	0	0	0	0	0	0	0	0	0	0	0	0	0
ERR1090562	NC	1996	Adult	male	23.09	NW	USA	Omnivore	114	4.79691	0	0	0	0	0	0	0	6	0	0	0	0	0	0	0	0	0	0	0	0	0	0	0	0	3	0	0	0	0	0	0	0	0	0	0	0	0	0	0
ERR1090563	NC	1993	Adult	female	25.46	OW	USA	Omnivore	233	5.92286	0	0	0	9	0	0	0	6	0	0	0	0	0	0	0	0	0	0	0	0	0	0	0	0	3	0	0	0	0	0	0	0	0	0	0	0	0	0	0
ERR1090565	NC	1953	Elderly	male	20.98	NW	USA	Vegetarian	142	5.17219	0	0	0	0	0	0	0	0	0	0	0	0	0	0	0	0	0	0	0	0	0	0	0	0	0	0	0	0	0	0	3	0	0	0	0	0	2	0	0
ERR1090569	NC	1996	Adult	female	20.65	NW	United Kingdom	Omnivore	116	4.46587	0	0	0	0	0	0	0	0	0	0	0	0	0	0	0	0	0	0	0	0	0	0	0	0	0	0	0	0	0	0	0	0	0	0	0	0	0	0	0
ERR1091684	Cat	1964	Adult	male	36.92	OW	USA	Omnivore	188	5.66297	2	0	0	0	0	0	0	26	0	0	0	0	0	0	0	0	0	0	0	0	0	0	0	0	0	0	0	0	0	0	0	0	0	0	0	0	0	0	0
ERR1091724	Cat	1971	Adult	male	22.96	NW	USA	Omnivore	186	4.73525	0	0	0	0	0	0	0	21	0	0	0	0	0	0	0	0	0	0	0	0	0	0	0	0	0	0	0	0	0	0	0	0	0	0	96	6	0	0	0
ERR1091738	Cat	1960	Adult	female	24.73	NW	United Kingdom	Omnivore	220	5.5827	28	0	0	0	0	0	0	3007	0	0	0	0	0	0	0	0	0	0	0	0	0	0	0	0	0	0	0	0	0	0	0	0	0	0	0	0	0	0	0
ERR1091776	Cat	1974	Adult	female	20.42	NW	United Kingdom	Omnivore	157	4.88866	2	0	0	0	0	0	0	7	0	0	0	0	0	0	0	0	0	0	0	0	0	32	0	0	0	21	0	0	0	0	0	0	0	0	161	32	0	0	96
ERR1160304	NC	1969	Adult	female	23.29	NW	USA	Omnivore	221	5.46819	0	0	0	86	0	0	1038	82	0	0	0	16	11	25	0	0	0	0	0	0	0	0	0	0	55	0	0	0	0	0	0	0	0	0	15	14	0	0	0
ERR1160327	NC	1953	Elderly	male	24.14	NW	United Kingdom	Omnivore	193	3.94117	0	0	0	32	0	0	0	21	0	0	0	0	0	0	0	0	0	0	0	0	0	0	0	0	0	34	0	0	0	0	0	0	0	0	0	0	0	0	0
ERR1160363	Cat	1970	Adult	male	26.63	OW	USA	Omnivore	107	3.26464	0	0	0	0	0	0	0	2	0	0	0	0	0	0	0	0	0	0	0	0	0	0	0	0	0	0	0	0	0	0	0	0	0	0	0	0	0	0	0
ERR1160485	NC	1977	Adult	female	25.46	OW	USA	Omnivore	197	5.10842	0	0	0	99	0	0	0	0	0	0	25	0	0	26	0	0	0	0	0	0	0	0	0	0	0	37	0	0	0	0	0	0	0	0	0	0	0	0	0
ERR1160656	Cat	1978	Adult	female	19.01	NW	USA	Omnivore	177	5.08703	0	0	0	0	0	0	0	6	0	0	46	0	26	0	43	0	0	0	0	0	0	0	0	0	0	34	0	0	0	0	0	0	0	0	0	0	0	0	0
ERR1160741	Cat	1966	Adult	female	20.8	NW	United Kingdom	Omnivore	257	5.86662	0	0	0	10	0	0	0	66	0	0	0	0	0	0	0	0	0	0	0	0	0	0	0	0	0	0	0	0	0	0	0	0	0	0	0	7	0	0	0
ERR1160756	NC	1939	Elderly	female	20.95	NW	USA	Omnivore	176	4.62508	2	0	0	0	0	0	0	700	0	0	0	0	0	0	0	0	0	0	0	0	0	0	0	0	16	0	4	0	0	0	57	0	0	0	37	19	0	0	0
ERR1160809	Cat	1957	Adult	male	22.15	NW	USA	Omnivore	170	5.21285	0	0	0	0	0	0	0	2	0	0	0	0	0	0	0	0	0	0	0	0	0	0	0	0	0	0	0	0	0	0	0	0	0	0	1030	61	0	0	0
ERR1233446	NC	1971	Adult	female	21.46	NW	USA	Omnivore	208	5.89228	64	0	0	0	0	0	0	336	0	0	0	0	0	0	0	0	0	0	0	0	0	0	0	0	17	0	0	0	0	0	0	0	0	0	0	0	0	0	0
ERR1233459	Cat	1985	Adult	female	27.37	OW	USA	Omnivore	131	4.31845	83	0	0	0	0	0	0	1439	0	0	0	0	0	0	0	0	0	0	0	0	6	116	0	73	0	294	9	0	1347	0	8912	0	0	0	381	4057	0	0	0
ERR1249682	NC	1958	Adult	male	25.46	OW	USA	Omnivore	205	5.4233	0	0	0	0	0	0	0	22	0	0	0	0	0	0	0	0	0	0	0	0	0	4	0	0	0	10	0	0	0	0	0	0	0	0	0	0	0	0	6
ERR1249736	NC	1963	Adult	male	25.46	OW	USA	Omnivore	150	4.99491	0	0	0	0	0	0	0	15	0	0	0	0	0	0	0	0	0	0	0	0	0	0	0	0	0	0	0	0	0	0	0	0	0	0	0	0	0	0	0
ERR1249743	NC	1989	Adult	male	24.03	NW	United Kingdom	Omnivore	120	3.42927	8	0	0	0	0	0	0	35	0	0	0	0	0	0	0	0	0	0	0	0	0	0	0	0	0	0	0	0	0	0	0	0	0	0	0	0	0	0	0
ERR1249747	Cat	1995	Adult	female	20.5	NW	USA	Omnivore	230	6.22445	0	0	0	22	0	0	0	60	0	0	0	0	0	0	0	0	0	0	0	0	0	0	0	0	0	0	0	0	0	0	0	0	0	0	0	0	0	0	0
ERR1249793	NC	1966	Adult	female	20.98	NW	USA	Vegetarian	152	5.53325	0	0	0	0	0	0	0	3	0	0	0	0	0	0	0	0	0	0	0	0	0	0	0	0	0	0	0	0	0	0	0	0	0	0	0	0	0	0	0
ERR1249830	NC	1941	Elderly	female	25.46	OW	USA	Omnivore	191	5.45938	0	0	0	9	0	0	0	49	0	0	0	0	0	0	0	0	0	0	0	0	0	0	0	0	0	0	0	0	0	0	0	0	0	0	0	0	0	0	0
ERR1249839	Cat	1955	Elderly	male	29.95	OW	United Kingdom	Omnivore	306	6.55004	5	0	0	11	174	0	0	12	0	0	0	0	0	0	0	0	0	0	0	0	0	20	0	0	14	0	0	0	0	0	38	0	0	0	36	0	0	0	67
ERR1249851	Cat	1988	Adult	female	23.18	NW	United Kingdom	Vegetarian but eat seafood	221	5.88547	0	0	0	14	0	0	0	6	0	0	0	0	0	0	0	0	0	0	0	0	0	0	0	0	0	3	0	0	0	0	33	0	0	0	0	0	0	0	0
ERR1249974	Cat	1948	Elderly	male	29.16	OW	USA	Omnivore	193	5.61074	4	0	0	3	0	0	0	68	0	0	0	0	0	0	0	0	0	0	0	0	0	0	0	0	0	0	0	0	0	0	0	0	0	0	0	0	0	0	0
ERR1250021	Cat	1997	Adult	male	21.78	NW	United Kingdom	Omnivore	182	5.65201	0	0	0	0	0	0	0	9	0	0	0	0	0	0	0	0	0	0	0	0	0	0	0	0	0	0	0	0	0	0	0	0	0	0	0	0	0	0	0
ERR1250029	NC	1975	Adult	male	24.11	NW	United Kingdom	Omnivore	138	4.45628	4	0	0	0	0	0	0	31	0	0	0	0	0	0	0	0	0	0	0	0	0	0	0	0	0	0	0	0	0	0	0	0	0	0	0	0	0	0	0
ERR1250048	Cat	1997	Adult	female	26.49	OW	USA	Omnivore	154	5.55493	0	0	0	0	0	0	0	0	0	0	0	0	0	0	0	0	0	0	0	0	0	0	0	0	0	0	0	0	0	0	0	0	0	0	0	0	0	0	0
ERR1250080	Cat	1957	Adult	male	27.98	OW	USA	Omnivore	242	6.17678	6	0	0	0	0	0	0	264	0	0	0	0	0	0	0	0	0	0	0	0	0	0	0	0	0	0	0	0	0	0	0	0	0	0	0	0	0	0	0
ERR1250113	Cat	1988	Adult	female	22.51	NW	United Kingdom	Vegetarian	188	5.16348	0	0	0	0	0	0	0	242	0	0	0	0	0	0	0	0	0	0	0	0	0	0	0	0	0	0	0	0	0	0	0	0	0	0	0	0	0	0	0
ERR1250416	Cat	1951	Elderly	female	18.32	NW	USA	Omnivore but do not eat red meat	180	5.68345	0	0	0	0	0	0	0	0	0	0	0	0	0	0	0	0	0	0	0	0	0	0	0	0	0	0	0	0	0	0	4	0	0	0	0	0	0	0	0
ERR1250432	Cat	1960	Adult	female	23.52	NW	USA	Omnivore	167	5.13575	0	0	0	0	0	0	0	0	0	0	0	0	0	0	0	0	0	0	0	0	0	0	0	0	0	8	0	0	16	0	49	0	0	0	0	0	0	0	0
ERR1250441	Cat	1981	Adult	female	21.11	NW	USA	Omnivore	120	3.56745	0	0	0	0	0	0	0	6	0	0	0	0	0	0	0	0	0	0	0	0	0	0	0	0	0	3	0	0	0	0	0	0	0	0	0	0	0	0	0
ERR1250485	NC	1941	Elderly	male	23.18	NW	USA	Omnivore	242	6.09409	0	0	0	0	0	0	0	16	0	0	0	0	0	0	0	0	0	0	0	0	0	0	0	0	0	0	0	0	0	0	0	0	0	0	0	0	0	0	0
ERR1250614	NC	1991	Adult	male	30.67	OW	USA	Omnivore	165	5.30576	0	0	0	2	0	0	0	0	0	0	0	0	0	0	0	0	0	0	0	0	0	0	0	0	0	0	0	0	0	0	14	0	0	0	0	12	0	0	0
ERR1315798	NC	1972	Adult	female	21.61	NW	USA	Unspecified	152	4.69793	0	0	0	0	0	0	0	158	0	0	0	0	0	0	0	0	0	0	0	0	0	0	0	0	5	0	0	0	0	0	0	0	0	0	0	0	0	0	0
ERR1315821	NC	1960	Adult	male	31.93	OW	USA	Omnivore	165	5.20239	2	0	0	21	0	0	0	30	0	0	0	0	0	0	0	0	0	0	0	0	0	0	0	0	0	0	0	0	0	0	0	0	0	0	0	0	0	0	0
ERR1315996	Cat	1979	Adult	male	25.85	OW	USA	Omnivore but do not eat red meat	186	4.68201	2	0	0	0	0	0	0	24	0	0	0	0	0	0	0	0	0	0	0	0	0	0	0	0	0	0	0	0	0	0	0	0	0	0	9	0	0	0	0
ERR1389625	NC	1978	Adult	female	22.26	NW	United Kingdom	Vegetarian but eat seafood	221	5.88517	6	0	0	21	0	0	0	82	0	0	0	0	0	0	0	0	0	0	0	0	0	18	0	0	0	0	0	0	28	0	98	0	0	0	10	0	0	0	0
ERR1389650	NC	1984	Adult	male	25.71	OW	United Kingdom	Omnivore	154	4.92385	0	0	0	0	0	0	0	196	0	0	0	0	0	0	0	0	0	0	0	0	0	0	0	0	0	0	0	0	0	0	0	0	0	0	0	0	0	0	0
ERR1389672	Cat	1952	Elderly	female	18.29	NW	USA	Omnivore	251	6.2745	5	0	0	5	0	0	52	31	0	0	0	0	0	0	0	0	0	0	0	0	0	0	0	0	7	0	0	0	0	0	0	0	0	0	0	0	0	0	0
ERR1389675	NC	1982	Adult	female	21.62	NW	USA	Omnivore	147	5.37022	0	0	0	0	0	0	0	63	0	0	0	0	0	0	0	0	0	0	0	0	0	0	0	0	0	0	0	0	0	0	0	0	0	0	0	0	0	0	0
ERR1389715	Cat	1970	Adult	female	21.8	NW	United Kingdom	Omnivore	176	5.03307	0	0	0	0	0	0	0	53	0	0	0	0	0	0	0	0	0	0	0	0	0	0	0	0	0	0	0	0	0	0	0	0	0	0	0	0	0	0	0
ERR1389745	Cat	1975	Adult	female	19.2	NW	United Kingdom	Omnivore	114	3.62619	2	0	0	0	0	0	0	17	0	0	0	0	0	0	0	0	0	0	0	0	0	0	0	0	0	0	0	0	0	0	0	0	0	0	0	0	0	0	0
ERR1389749	NC	1968	Adult	female	20.78	NW	United Kingdom	Omnivore	185	5.87388	0	0	0	0	4	0	0	7	0	0	0	0	0	0	0	0	0	0	0	0	0	8	0	0	0	0	0	0	0	0	11	0	0	0	0	0	0	0	0
ERR1389783	NC	1985	Adult	female	22.86	NW	USA	Vegetarian but eat seafood	234	6.13678	18	0	0	79	0	0	0	95	0	0	0	0	0	0	0	0	0	0	0	0	0	0	0	0	0	2	0	0	0	0	0	0	0	0	0	0	0	0	0
ERR1389796	NC	1978	Adult	female	20.13	NW	United Kingdom	Omnivore	242	5.92997	0	0	0	23	0	0	0	183	0	0	0	0	0	0	0	0	0	0	0	0	0	0	0	0	0	0	0	0	0	0	0	0	0	0	0	0	0	0	0
ERR1389837	Cat	1949	Elderly	female	21.11	NW	United Kingdom	Vegetarian	210	5.26422	0	0	0	28	0	0	0	104	0	0	0	0	0	0	0	0	0	0	0	0	0	0	0	0	0	0	0	0	0	0	10	0	0	0	0	0	0	0	0
ERR1389909	NC	1942	Elderly	male	25.11	OW	USA	Omnivore	138	4.8062	0	0	0	0	0	0	0	5	0	0	0	0	0	0	0	0	0	0	0	0	0	0	0	0	0	9	0	0	0	0	0	0	0	0	0	0	0	0	0
ERR1389916	Cat	1961	Adult	male	23.43	NW	USA	Vegetarian but eat seafood	125	4.26146	0	0	0	0	0	0	0	0	0	0	0	0	0	0	0	0	0	0	0	0	0	0	0	0	0	0	0	0	0	0	0	0	0	0	0	0	0	0	0
ERR1389922	Cat	1960	Adult	female	22.15	NW	USA	Omnivore	190	5.60557	0	0	0	0	0	0	0	20	0	0	0	0	0	0	0	0	0	0	0	0	0	0	0	0	0	0	0	0	0	0	0	0	0	0	0	0	0	0	0
ERR1389945	Cat	1957	Adult	female	19.49	NW	United Kingdom	Omnivore	153	5.60817	0	0	0	0	0	0	0	23	0	0	0	0	0	0	0	0	0	0	0	0	0	0	0	0	0	8	0	0	0	0	0	0	0	0	0	0	0	0	0
ERR1390009	Cat	1979	Adult	female	26.63	OW	USA	Omnivore	149	4.33928	3	0	0	0	0	0	0	30	0	0	0	0	0	0	0	0	0	0	0	0	0	0	0	0	0	4	0	0	0	0	0	0	0	0	0	0	0	0	0
ERR1417430	Cat	1975	Adult	male	23.49	NW	USA	Omnivore	236	6.0596	0	0	0	0	0	0	0	0	0	0	0	0	0	0	0	0	0	0	0	0	0	0	0	0	0	0	0	0	0	0	0	0	0	0	0	5	0	0	0
ERR1417485	NC	1985	Adult	male	23.75	NW	USA	Omnivore	157	4.86475	2	0	0	0	0	0	0	0	0	0	0	0	0	0	0	0	0	0	0	0	0	0	0	0	0	11	0	0	0	0	0	0	0	0	0	12	0	0	0
ERR1417511	Cat	1989	Adult	female	23.92	NW	USA	Omnivore	242	5.86447	0	0	0	26	0	0	0	8	0	0	0	0	0	0	0	0	0	0	0	0	0	0	0	0	0	0	0	0	0	0	0	0	0	0	0	0	0	0	0
ERR1417516	Cat	1981	Adult	male	25.03	OW	USA	Omnivore	181	5.46615	0	0	0	0	0	0	0	0	0	0	0	0	0	0	0	0	0	0	0	0	0	0	0	0	0	3	0	0	0	0	0	0	0	0	0	0	0	0	0
ERR1417544	NC	1957	Adult	male	22.55	NW	United Kingdom	Omnivore	180	5.36101	0	0	0	0	0	0	0	2	0	0	0	0	0	0	0	0	0	0	0	0	0	0	0	0	0	0	0	0	0	0	0	0	0	0	0	0	0	0	0
ERR1417562	Cat	1962	Adult	female	26.54	OW	USA	Omnivore	154	4.41933	2	0	0	0	0	0	0	8	0	0	0	0	0	0	0	0	0	0	0	0	0	0	0	0	0	0	5	0	0	0	0	0	0	0	0	0	0	0	0
ERR1417571	NC	1958	Adult	male	21.18	NW	USA	Omnivore	155	5.02121	0	0	0	0	0	0	0	24	0	0	0	0	0	0	0	0	0	0	0	0	0	0	0	0	0	0	0	0	0	0	0	0	0	0	0	0	0	0	0
ERR1417607	Cat	1957	Adult	female	18.48	NW	USA	Omnivore but do not eat red meat	160	5.56219	0	0	0	0	0	0	0	0	0	0	0	0	0	0	0	0	0	0	0	0	0	0	0	0	0	0	0	0	0	0	22	0	0	0	0	12	0	0	0
ERR1417628	NC	1993	Adult	male	26.82	OW	United Kingdom	Omnivore	157	4.90845	11	0	0	0	0	0	0	764	0	0	0	0	0	0	0	0	0	0	0	0	0	0	0	0	0	8	0	0	0	0	0	0	0	0	46	243	0	0	0
ERR1458745	NC	1979	Adult	female	23.43	NW	USA	Omnivore	181	5.54436	0	0	0	62	0	0	0	14	0	0	0	0	0	0	0	0	0	0	0	0	0	0	0	0	11	0	0	0	0	0	0	0	0	0	8	0	0	0	0
ERR1458754	Cat	1956	Elderly	male	32.01	OW	United Kingdom	Vegetarian	168	5.52581	0	0	0	0	0	0	0	13	0	0	0	0	0	0	0	0	0	0	0	0	0	0	0	0	0	2459	0	0	0	0	0	0	0	0	0	0	0	0	0
ERR1545704	Cat	1951	Elderly	male	24.49	NW	United Kingdom	Omnivore	162	5.52142	18	0	0	3	0	0	0	1719	0	0	0	0	0	0	0	0	0	0	0	0	0	0	0	0	0	7	0	17	16	0	60	0	0	0	33	49	0	0	14
ERR1597054	NC	1961	Adult	female	21.26	NW	USA	Omnivore	112	4.22893	2	0	0	0	0	0	0	2	0	0	0	0	0	0	0	0	0	0	0	0	0	0	0	0	0	0	0	0	0	0	0	0	0	0	0	0	0	0	0
ERR1678431	NC	1976	Adult	female	22.86	NW	United Kingdom	Omnivore	151	5.18093	21	0	0	0	0	0	0	1361	0	0	0	0	0	0	0	0	0	0	0	0	0	0	0	0	0	0	0	0	0	0	0	0	0	0	8	0	0	0	0
ERR1678452	NC	1987	Adult	female	21.48	NW	USA	Vegetarian	188	5.87965	2	0	0	0	0	0	0	20	0	0	0	0	0	0	0	30	0	0	0	0	0	45	0	0	0	0	0	0	0	0	0	0	0	0	81	0	0	0	0
ERR1678458	Cat	1963	Adult	male	25.34	OW	USA	Omnivore	203	4.84849	2	0	0	4	0	0	0	45	0	0	0	0	0	0	0	0	0	0	0	0	0	0	0	0	0	0	0	0	0	0	0	0	0	10	0	0	0	0	0
ERR1678487	NC	1955	Elderly	male	23.42	NW	United Kingdom	Omnivore	200	5.48011	0	0	0	0	0	0	0	20	0	0	0	0	0	0	0	0	0	0	0	0	0	0	0	0	0	0	0	0	0	0	0	0	0	0	0	0	0	0	0
ERR1841456	NC	1966	Adult	male	28.5	OW	United Kingdom	Omnivore	139	5.59684	0	0	0	0	0	0	0	2	0	0	0	0	0	0	0	0	0	0	0	0	0	0	0	0	0	0	0	0	0	0	0	0	0	0	0	0	0	0	0
ERR1841515	NC	1981	Adult	male	25.46	OW	USA	Omnivore	126	5.41331	0	0	0	0	0	0	0	14	0	0	0	0	0	0	0	0	0	0	0	0	0	0	0	0	0	0	0	0	0	0	3	0	0	0	0	0	0	0	0
ERR1841673	Cat	1970	Adult	male	25.77	OW	USA	Omnivore	163	4.42842	0	0	0	0	0	0	0	0	0	0	0	0	0	0	0	0	0	0	0	0	0	0	0	0	0	0	0	0	0	0	0	0	0	0	0	8	0	0	0
ERR1841697	Cat	1985	Adult	male	28.8	OW	USA	Omnivore	283	6.12597	6	0	0	74	0	0	0	0	0	0	0	0	0	0	0	0	0	0	0	0	0	0	0	0	0	0	0	0	0	0	0	0	0	0	0	0	0	0	0
ERR1841793	NC	1975	Adult	female	19.83	NW	USA	Omnivore	215	6.23822	2	0	0	0	0	0	0	43	0	0	0	0	0	0	0	0	0	0	0	0	0	0	0	0	0	0	0	0	0	0	0	0	0	0	0	0	0	0	0
ERR1842198	NC	1962	Adult	female	23.24	NW	USA	Omnivore but do not eat red meat	258	5.94137	0	0	0	25	0	0	0	8	0	0	0	0	0	0	0	0	0	0	0	0	0	0	0	0	0	0	0	0	0	0	0	0	0	0	0	0	0	0	0
ERR1842214	Cat	1960	Adult	male	26.79	OW	United Kingdom	Omnivore	172	5.52756	0	0	0	3	0	0	0	0	0	0	0	0	0	0	0	0	0	0	0	0	0	0	0	0	0	0	0	0	0	0	0	0	0	0	0	0	0	0	0
ERR1842230	Cat	1994	Adult	male	27.85	OW	United Kingdom	Omnivore	145	5.24305	0	0	0	7	0	0	0	13	0	0	0	0	0	0	0	0	0	0	0	0	0	0	0	0	0	0	0	0	0	0	0	0	0	0	0	0	0	0	0
ERR1842269	NC	1973	Adult	female	25.46	OW	USA	Omnivore	257	5.71057	0	0	0	5	0	0	0	25	0	0	0	0	0	0	0	0	0	0	0	0	0	0	0	0	0	0	0	0	0	0	0	0	0	0	0	4	0	0	13
ERR1842280	NC	1971	Adult	male	25.09	OW	USA	Omnivore	173	5.38287	0	0	0	12	0	0	0	0	0	0	0	0	0	0	0	0	0	0	0	0	0	0	0	0	0	8	0	0	0	0	0	0	0	0	72	17	0	0	0
ERR1842298	NC	1950	Elderly	male	29.93	OW	United Kingdom	Omnivore	272	6.27395	2	0	0	16	0	0	0	41	0	0	0	0	0	0	0	0	0	0	0	0	0	0	0	0	0	0	0	0	0	0	0	0	0	0	23	0	0	0	0
ERR1842309	Cat	1965	Adult	female	20.25	NW	USA	Vegetarian	143	4.40324	0	0	0	0	0	0	0	0	0	0	0	0	0	0	0	0	0	0	0	0	0	0	0	0	0	0	0	0	0	0	0	0	0	0	0	0	0	0	0
ERR1842352	Cat	1965	Adult	female	20.97	NW	United Kingdom	Vegetarian	171	5.55478	0	0	0	0	0	0	0	0	0	0	0	0	0	0	0	0	0	0	0	0	0	0	0	0	0	0	0	0	0	0	0	0	0	0	0	5	0	0	0
ERR1842502	NC	1941	Elderly	male	25.46	OW	USA	Omnivore	167	5.54645	4	0	0	0	0	0	0	441	0	0	0	0	0	0	0	0	0	0	0	0	0	0	0	0	0	0	0	0	0	0	0	0	0	0	531	0	0	0	16
ERR1842593	Cat	1986	Adult	female	20.8	NW	USA	Omnivore but do not eat red meat	143	4.89364	0	0	0	0	0	0	0	0	0	0	0	0	0	0	0	0	0	0	0	0	0	0	0	0	0	0	0	0	0	0	0	0	0	0	0	2	0	0	0
ERR1842629	NC	1996	Adult	female	22.62	NW	USA	Omnivore	132	4.32137	0	0	0	0	0	0	0	2	0	0	0	0	0	0	0	0	0	0	0	0	0	0	0	0	0	15	0	0	0	0	0	0	0	0	0	20	0	0	0
ERR1842701	Cat	1974	Adult	male	35.06	OW	USA	Omnivore	166	5.50151	0	0	0	0	0	0	0	0	0	0	0	0	0	0	0	0	0	0	0	0	0	0	0	0	0	0	0	0	0	0	0	0	0	0	0	0	0	0	0
ERR1842878	Cat	1941	Elderly	male	23.62	NW	United Kingdom	Omnivore	240	6.23179	0	0	0	0	0	0	0	0	0	0	0	0	0	0	0	0	0	0	0	0	0	0	0	0	0	0	0	0	0	0	0	0	0	0	0	0	0	0	0
ERR1842883	Cat	1968	Adult	female	24.39	NW	USA	Omnivore	131	5.09941	0	0	0	0	0	0	0	0	0	0	0	0	0	0	0	0	0	0	0	0	0	0	0	0	0	10	0	0	0	0	0	0	0	0	0	0	0	0	0
ERR1842901	Cat	1953	Elderly	female	19.22	NW	USA	Omnivore	173	5.08226	0	0	0	0	0	0	0	0	0	0	0	0	0	0	0	0	0	0	0	0	0	0	0	0	0	0	0	0	0	0	0	0	0	0	0	0	0	0	0
ERR1842914	Cat	1961	Adult	male	34.46	OW	USA	Omnivore	140	4.44654	0	0	0	0	0	0	0	4	0	0	0	0	0	0	0	0	0	0	0	0	0	0	0	0	0	0	0	0	0	0	0	0	0	0	0	0	0	0	0
ERR1843498	Cat	1970	Adult	female	18.48	NW	USA	Omnivore	176	4.89662	0	0	0	0	0	0	0	0	0	0	0	0	0	0	0	0	0	0	0	0	0	0	0	0	0	0	0	0	0	0	0	0	0	0	0	4	0	0	0
ERR1843501	NC	1959	Adult	female	19.15	NW	United Kingdom	Omnivore	140	5.27551	0	0	0	0	0	0	0	0	0	0	0	0	0	0	0	0	0	0	0	0	0	0	0	0	0	0	0	0	0	0	0	0	0	0	0	0	0	0	0
ERR1843506	NC	1962	Adult	female	20.96	NW	United Kingdom	Unspecified	178	5.21032	0	0	0	0	0	0	0	0	0	0	0	0	0	0	0	0	0	0	0	0	0	0	0	0	0	0	0	0	0	0	0	0	0	0	0	0	0	0	0
ERR1843526	NC	1957	Adult	female	24.14	NW	USA	Omnivore	290	6.75666	0	0	0	16	0	0	5	0	0	0	0	0	0	0	0	0	0	0	0	0	0	0	0	0	0	0	0	0	0	0	6	0	153	0	18	76	0	0	0
ERR1843542	Cat	1990	Adult	male	25.55	OW	United Kingdom	Omnivore	221	5.63886	0	0	0	38	14	0	0	11	0	0	0	0	0	0	0	0	0	0	0	0	0	0	0	0	0	0	0	0	0	0	0	0	0	0	0	0	0	0	0
ERR1843543	Cat	1994	Adult	female	18.64	NW	USA	Omnivore	119	3.3	0	0	0	0	0	0	0	4	0	0	0	0	0	0	0	0	0	0	0	0	0	0	0	0	0	0	0	0	0	0	0	0	0	0	0	0	0	0	0
ERR1843618	NC	1956	Adult	male	22.78	NW	United Kingdom	Vegetarian	202	5.74796	0	0	0	0	0	0	0	14	0	0	0	0	0	0	0	0	0	0	0	0	0	0	0	0	4	0	0	0	0	0	0	0	0	0	0	0	0	0	0
ERR1843657	NC	1975	Adult	female	25.21	OW	United Kingdom	Vegetarian but eat seafood	281	6.61016	0	0	0	10	0	0	0	36	0	0	0	0	0	0	0	0	0	0	0	0	0	0	0	0	0	0	0	0	0	0	0	0	0	0	0	0	0	0	0
ERR1843662	Cat	1970	Adult	male	25.77	OW	USA	Omnivore	155	3.89187	0	0	0	0	0	0	0	11	0	0	0	0	0	0	0	0	0	0	0	0	0	0	0	0	0	0	0	0	0	0	0	0	0	0	0	0	0	0	0
ERR1843667	NC	1945	Elderly	male	23.18	NW	USA	Omnivore	205	5.47715	0	0	0	0	0	0	0	0	0	0	0	0	0	0	0	0	0	0	0	0	0	0	0	0	0	5	0	0	0	0	5	0	0	0	20	21	0	0	9
ERR1843687	Cat	1985	Adult	male	28.8	OW	USA	Omnivore	114	4.5881	0	0	0	0	0	0	0	0	0	0	0	0	0	0	0	0	0	0	0	0	0	0	0	0	0	18	0	0	0	0	0	0	0	0	0	0	0	0	0
ERR1843695	NC	1957	Adult	female	23.18	NW	USA	Omnivore	301	6.7821	0	0	0	3	0	0	0	17	0	0	0	0	0	0	0	0	0	0	0	0	0	0	0	0	0	0	0	0	2	0	4	0	0	3	0	11	0	0	0
ERR1843703	NC	1973	Adult	female	20.67	NW	United Kingdom	Omnivore	281	6.81079	0	0	0	0	0	0	0	20	0	0	0	0	0	0	0	0	0	0	0	0	0	0	0	0	0	0	0	0	0	0	9	0	0	0	35	60	0	0	53
ERR1843714	NC	1973	Adult	female	24.89	NW	USA	Omnivore	215	5.93005	0	0	0	0	0	0	0	8	0	0	0	0	0	0	0	0	0	0	0	0	0	0	0	0	0	0	0	0	0	0	0	0	0	0	0	0	0	0	0
ERR1843717	Cat	1974	Adult	female	22.24	NW	United Kingdom	Omnivore	115	4.51635	0	0	0	0	0	0	0	0	0	0	0	0	0	0	0	0	0	0	0	0	0	0	0	0	0	0	0	0	0	0	0	0	0	0	10	72	0	0	0
ERR1843720	NC	1959	Adult	female	23.34	NW	USA	Omnivore	144	5.18701	0	0	0	0	0	0	0	0	0	0	0	0	0	0	0	0	0	0	0	0	0	0	0	0	0	3	0	0	0	0	0	0	0	0	0	0	0	0	0
ERR1843756	Cat	1955	Elderly	female	23.37	NW	United Kingdom	Omnivore	178	5.01995	0	0	0	0	0	0	0	13	0	0	0	0	0	0	0	0	0	0	0	0	0	0	0	0	13	0	0	0	0	0	0	0	0	0	0	0	0	0	0
ERR1843776	Cat	1984	Adult	male	27.02	OW	USA	Omnivore	225	5.31059	0	0	0	14	0	2	0	63	0	0	0	0	0	0	0	0	0	0	0	0	0	0	0	0	0	0	0	0	0	0	12	0	0	0	0	0	0	0	0
ERR1843811	Cat	1982	Adult	male	27.26	OW	USA	Omnivore	156	3.79641	0	0	0	0	0	0	0	13	0	0	0	0	0	0	0	0	0	0	0	0	0	0	0	0	0	0	0	0	0	0	0	0	0	0	0	0	0	0	0
ERR1844556	Cat	1995	Adult	female	23.78	NW	United Kingdom	Omnivore	144	4.81069	0	0	0	0	0	0	0	39	0	0	0	0	0	0	0	0	0	0	0	0	0	0	0	0	0	10	0	0	0	0	0	0	0	0	0	0	0	0	0
ERR1844589	NC	1956	Adult	male	22.79	NW	United Kingdom	Omnivore	199	5.6376	0	0	0	0	0	0	0	43	0	0	0	0	0	0	0	0	0	0	0	0	0	0	0	0	0	0	0	0	0	0	0	0	0	0	0	0	0	0	0
ERR1845181	NC	1954	Elderly	male	25.37	OW	USA	Vegetarian	160	4.73846	0	0	0	0	0	0	0	0	0	0	0	0	0	0	0	0	0	0	0	0	0	0	0	0	0	0	0	0	0	0	21	0	0	0	0	0	0	0	0
ERR1845369	NC	1980	Adult	male	29.29	OW	United Kingdom	Omnivore	144	4.38984	0	0	0	0	0	0	0	0	0	0	0	0	0	0	0	0	0	0	0	0	0	0	0	0	0	0	0	0	8	0	14	0	0	0	0	24	0	0	0
ERR1845778	Cat	1976	Adult	female	23.63	NW	USA	Omnivore but do not eat red meat	127	5.06515	0	0	0	0	0	0	0	309	0	0	0	0	0	0	0	0	0	0	0	0	0	0	0	0	0	0	0	0	0	0	0	0	0	0	0	0	0	0	0
ERR1845779	Cat	1955	Elderly	female	19.44	NW	United Kingdom	Omnivore	140	5.16024	7	0	0	0	0	0	0	3	0	0	0	0	0	0	0	0	0	0	0	0	0	0	0	0	0	4	0	0	0	0	0	0	0	0	0	0	0	0	0
ERR1845825	Cat	1984	Adult	male	23.63	NW	USA	Vegan	149	5.43386	0	0	0	0	0	0	0	0	0	0	0	0	0	0	0	0	0	0	0	0	0	0	0	0	0	0	0	0	0	0	0	0	0	0	0	0	0	0	0
ERR1845945	Cat	1938	Elderly	female	19.37	NW	USA	Omnivore	190	5.20954	0	0	0	6	2	0	0	8	0	0	0	0	0	0	0	0	0	0	0	0	0	0	0	0	0	0	0	0	0	0	0	0	0	0	0	0	0	0	0
ERR1845965	NC	1963	Adult	male	30.74	OW	United Kingdom	Omnivore but do not eat red meat	219	5.89616	27	0	0	4	0	0	0	0	0	0	0	0	0	0	0	0	0	0	0	0	0	0	0	0	0	0	0	0	0	0	0	0	0	0	0	0	0	0	0
ERR1845992	NC	1967	Adult	male	23.99	NW	USA	Omnivore	213	5.76776	0	0	0	0	0	0	0	0	0	0	0	0	0	0	0	0	0	0	0	0	0	0	0	0	0	0	0	0	0	0	0	0	0	0	0	0	0	0	0
ERR1846013	Cat	1974	Adult	male	28.08	OW	United Kingdom	Omnivore but do not eat red meat	246	6.02575	0	0	0	0	0	0	0	25	0	0	0	0	0	0	0	0	0	0	0	0	0	0	0	0	0	4	0	0	0	0	0	0	0	0	12	0	0	0	0
ERR1846121	Cat	1954	Elderly	male	35.06	OW	USA	Omnivore	295	6.24307	33	0	0	24	0	0	0	125	0	0	0	0	0	0	0	0	0	0	0	0	0	0	0	0	0	0	0	0	0	0	0	0	0	0	0	0	0	0	0
ERR1852417	NC	1976	Adult	female	21.19	NW	United Kingdom	Omnivore	154	5.49359	0	0	0	0	0	0	0	18	0	0	0	0	0	0	0	0	0	0	0	0	0	24	0	0	11	0	0	56	0	0	44	0	0	0	261	132	0	0	0
ERR1852425	NC	1991	Adult	male	27.46	OW	USA	Omnivore	137	5.05759	0	0	0	0	0	0	0	0	0	0	0	0	0	0	0	0	0	0	0	0	0	0	0	0	0	0	0	0	0	0	0	0	0	0	19	0	0	0	0
ERR1852453	NC	1976	Adult	female	21.19	NW	United Kingdom	Omnivore	135	4.9447	0	0	0	0	0	0	0	0	0	0	0	0	0	0	0	0	0	0	0	0	0	0	0	0	0	0	0	18	0	0	18	0	0	0	27	25	0	0	0
ERR1854675	Cat	1943	Elderly	female	22.47	NW	USA	Vegan	112	4.81201	0	0	0	0	0	0	0	0	0	0	0	0	0	0	0	0	0	0	0	0	0	0	0	0	0	0	0	0	0	0	0	0	0	0	0	9	0	0	0
ERR1854693	NC	1946	Elderly	male	23.37	NW	United Kingdom	Omnivore	166	3.96073	0	0	0	0	0	0	0	26	0	0	0	0	0	0	0	0	0	0	0	0	0	0	0	0	0	0	0	0	0	0	0	0	0	0	0	0	0	0	0
ERR1854703	NC	1967	Adult	female	25.46	OW	USA	Omnivore	303	6.42808	0	0	0	10	0	0	0	37	0	0	0	0	0	0	0	0	0	0	0	0	0	0	0	0	0	0	0	0	0	0	0	0	0	0	0	0	0	0	0
ERR1854707	Cat	1960	Adult	female	22.35	NW	United Kingdom	Omnivore	216	5.81514	0	0	0	0	0	0	0	2	0	0	0	0	0	0	0	0	0	0	0	0	0	0	0	0	0	0	0	0	0	0	0	0	0	0	0	0	0	0	0
ERR1854713	NC	1970	Adult	male	23.67	NW	USA	Omnivore	113	4.69019	0	0	0	0	0	0	0	0	0	0	0	0	0	0	0	0	0	0	0	0	0	0	7	0	0	151	0	0	0	0	0	0	0	0	0	21	0	0	0
ERR1854759	Cat	1948	Elderly	male	30.99	OW	United Kingdom	Vegetarian	235	5.06092	0	0	0	20	24	0	0	4	0	0	0	0	0	0	0	0	0	0	0	0	0	0	0	0	0	0	0	0	0	0	11	0	0	0	0	0	0	0	0
ERR1854761	Cat	1948	Elderly	male	31	OW	United Kingdom	Omnivore	261	6.34299	0	0	0	12	11	0	0	0	0	0	0	0	0	0	0	0	0	0	0	0	0	0	0	0	0	0	0	0	0	0	9	0	0	0	0	0	0	0	0
ERR1854766	NC	1948	Elderly	male	31.01	OW	USA	Omnivore	253	5.67455	0	0	0	59	41	0	0	0	0	0	0	0	0	0	0	0	0	0	0	0	0	0	0	0	0	0	0	0	0	0	14	0	0	0	0	4	0	0	0
ERR2032174	Cat	1971	Adult	female	22.46	NW	United Kingdom	Omnivore	240	6.15264	2	0	0	0	0	0	0	6	0	0	0	0	0	0	0	0	0	0	0	0	0	0	0	0	0	0	0	0	0	0	0	0	0	0	0	0	0	0	0
ERR2032185	Cat	1992	Adult	female	20.81	NW	USA	Vegetarian but eat seafood	267	6.19135	0	0	0	117	25	0	0	5	0	0	0	0	0	0	0	0	0	0	0	0	0	0	0	0	0	0	0	0	0	0	0	0	0	0	0	0	0	0	0
ERR2032192	Cat	1983	Adult	male	21.29	NW	USA	Vegetarian but eat seafood	250	5.07055	0	0	0	33	10	0	0	42	0	0	0	0	0	0	0	0	0	0	0	0	0	0	0	0	0	0	0	0	0	0	0	0	0	0	0	0	0	0	0
ERR2032206	Cat	1963	Adult	male	28.62	OW	United Kingdom	Omnivore	114	4.55071	0	0	0	0	0	0	0	2	0	0	0	0	0	0	0	0	0	0	0	0	0	0	0	0	0	3	0	0	0	0	0	0	0	0	0	0	0	0	0
ERR2032232	NC	1970	Adult	female	22.13	NW	USA	Omnivore	155	5.19601	0	0	0	0	0	0	0	0	0	0	0	0	0	0	0	0	0	0	0	0	0	2	0	0	0	0	0	0	0	0	0	0	0	0	23	0	0	0	24
ERR2032277	Cat	1974	Adult	male	28.34	OW	United Kingdom	Vegetarian	216	5.31564	0	0	0	3	0	0	44	5	0	0	0	0	0	0	0	0	0	0	0	0	0	0	0	0	0	0	0	0	0	0	0	0	0	0	0	0	0	0	0
ERR2032285	NC	1971	Adult	female	22.7	NW	United Kingdom	Vegetarian but eat seafood	271	6.51105	0	0	0	30	8	0	27	36	0	0	0	0	0	0	0	0	0	0	0	0	0	0	0	0	0	7	0	0	0	0	0	0	0	0	0	0	0	0	0
ERR2032315	Cat	1994	Adult	female	21.47	NW	United Kingdom	Omnivore	164	4.52432	0	0	0	0	0	0	0	0	0	0	0	0	0	0	0	0	0	0	0	0	0	26	0	0	4	0	0	0	0	0	0	0	0	0	64	7	0	0	0
ERR2032319	Cat	1969	Adult	female	20.52	NW	USA	Omnivore	177	5.28413	0	0	0	0	0	0	0	7	0	0	0	0	0	0	0	0	0	0	0	0	0	0	0	0	0	0	0	0	0	0	0	0	0	0	0	17	0	0	0
ERR2032320	Cat	1969	Adult	female	20.52	NW	USA	Omnivore	149	4.70201	0	0	0	0	0	0	0	0	0	0	0	0	0	0	0	0	0	0	0	0	0	0	0	0	0	0	0	0	0	0	0	0	0	0	0	0	0	0	0
ERR2032324	NC	1986	Adult	male	32.93	OW	United Kingdom	Omnivore but do not eat red meat	282	6.42892	0	0	0	27	0	0	11	77	0	0	0	0	0	0	0	0	0	0	0	0	0	0	0	0	0	3	0	0	0	0	0	0	0	0	0	0	0	0	0
ERR2032337	Cat	1982	Adult	male	25.17	OW	United Kingdom	Vegetarian but eat seafood	121	4.57805	0	0	0	0	0	0	0	0	0	0	0	0	0	0	0	0	0	0	0	0	0	0	0	0	0	0	0	0	0	0	0	0	0	0	0	0	0	0	0
ERR2032384	NC	1974	Adult	male	23.38	NW	United Kingdom	Omnivore	180	5.24398	0	0	0	0	0	0	0	0	0	0	0	0	0	0	0	0	0	0	0	0	0	0	0	0	0	0	0	0	0	0	3	0	0	0	42	4	0	0	0
ERR2032407	NC	1986	Adult	female	20.83	NW	United Kingdom	Omnivore	139	4.3378	0	0	0	0	0	0	0	0	0	0	0	0	0	0	0	0	0	0	0	0	0	0	0	0	0	0	0	0	0	0	0	0	0	0	0	0	0	0	0
ERR2032411	Cat	1993	Adult	male	37.87	OW	USA	Omnivore	130	4.62837	0	0	0	0	0	0	0	6	0	0	0	0	0	0	0	0	0	0	0	0	0	0	0	0	0	0	0	0	0	0	0	0	0	0	0	0	0	0	0
ERR2032502	Cat	1968	Adult	male	35.43	OW	USA	Omnivore	138	4.7456	0	0	0	52	0	0	0	2	0	0	0	0	0	0	0	0	0	0	0	0	0	0	0	0	0	0	0	0	0	0	0	0	0	0	0	0	0	0	0
ERR2032521	Cat	1995	Adult	male	27.67	OW	USA	Omnivore	227	6.19127	0	0	0	11	0	0	0	5	0	0	0	0	0	0	0	0	0	0	0	0	0	0	0	0	0	0	0	0	0	0	0	0	0	0	0	0	0	0	0
ERR2032544	NC	1965	Adult	female	23.13	NW	USA	Omnivore	192	5.74252	0	0	0	8	0	0	0	17	0	0	0	0	0	0	0	0	0	0	0	0	0	0	0	0	0	0	0	0	0	0	0	0	0	0	0	0	0	0	0
ERR2032584	NC	1937	Elderly	male	25.06	OW	United Kingdom	Omnivore	144	5.01254	0	0	0	0	0	0	0	0	0	0	0	0	0	0	0	0	0	0	0	0	0	0	0	0	0	4	0	0	0	0	0	0	0	0	0	0	0	0	0
ERR2032669	NC	1966	Adult	female	23.14	NW	United Kingdom	Omnivore	174	5.55043	0	0	0	17	0	0	0	9	0	0	0	0	0	0	0	0	0	0	0	0	0	0	0	0	0	0	0	0	0	0	0	0	0	0	0	0	0	0	0
ERR2032674	Cat	1966	Adult	female	23.15	NW	United Kingdom	Omnivore	157	5.47033	0	0	0	184	0	0	0	0	0	0	0	0	0	0	0	0	0	0	0	0	0	0	0	0	0	3	0	0	0	0	0	0	0	0	0	0	0	0	0
ERR2032675	Cat	1966	Adult	female	23.15	NW	United Kingdom	Omnivore	156	4.06739	0	0	0	131	0	0	0	8	0	0	0	0	0	0	0	0	0	0	0	0	0	0	0	0	0	0	0	0	0	0	0	0	0	0	0	0	0	0	0
ERR2032684	NC	1997	Adult	female	18.62	NW	United Kingdom	Omnivore	150	4.20277	0	0	0	0	0	0	0	0	0	0	0	0	0	0	0	0	0	0	0	0	0	0	0	0	0	0	0	0	0	0	5	0	0	0	0	0	0	0	0
ERR2032704	Cat	1978	Adult	male	26.63	OW	USA	Omnivore	114	4.11274	0	0	0	0	0	0	0	0	0	0	0	0	0	0	0	0	0	0	0	0	0	0	0	0	0	4	0	0	0	0	0	0	0	0	0	0	0	0	12
ERR2032751	NC	1971	Adult	male	25.4	OW	United Kingdom	Omnivore	110	4.80719	0	0	0	0	0	0	0	0	0	0	0	0	0	0	0	0	0	0	0	0	0	0	0	0	0	5	0	0	0	0	0	0	0	0	0	0	0	0	0
ERR2032842	Cat	1996	Adult	female	35.36	OW	United Kingdom	Omnivore	155	4.60654	0	0	0	31	0	0	0	31	0	0	0	0	0	0	0	0	0	0	0	0	0	0	0	0	0	0	0	0	0	0	4	0	0	0	0	0	0	0	0
ERR2032853	NC	1994	Adult	female	20.45	NW	United Kingdom	Omnivore	153	5.02006	0	0	0	0	0	0	0	5	0	0	0	0	0	0	0	0	0	0	0	0	0	0	0	0	0	12	0	0	0	0	0	0	0	0	0	0	0	0	29
ERR2032906	Cat	1946	Elderly	male	18.54	NW	USA	Omnivore	139	5.01076	0	0	0	0	0	0	0	0	0	0	0	0	0	0	0	0	0	0	0	0	0	0	0	0	0	0	0	0	0	0	0	0	0	0	0	0	0	0	0
ERR2032935	NC	1975	Adult	male	25.46	OW	USA	Omnivore	136	4.52147	0	0	0	0	0	0	0	0	0	0	0	0	0	0	0	0	0	0	0	0	0	0	0	0	0	0	0	0	0	0	0	0	0	0	0	0	0	0	3
ERR2056766	Cat	1979	Adult	female	23.1	NW	United Kingdom	Omnivore	155	4.95138	0	0	0	0	0	0	0	0	0	0	0	0	0	0	0	0	0	0	0	0	0	0	0	0	0	0	0	0	0	0	0	0	0	0	0	0	0	0	0
ERR2056767	NC	1969	Adult	male	27.32	OW	USA	Omnivore	181	4.87894	0	0	0	0	0	0	0	0	0	0	0	0	0	0	0	0	0	0	0	0	0	0	0	0	0	0	0	0	0	0	0	0	0	0	0	0	0	0	0
ERR2056941	NC	1977	Adult	male	25.46	OW	USA	Omnivore	191	5.5115	0	0	0	0	0	0	0	17	0	0	0	0	0	0	0	0	0	0	0	0	0	0	0	0	0	0	0	0	0	0	0	0	0	0	0	0	0	0	0
ERR2056942	NC	1971	Adult	female	25.8	OW	USA	Omnivore	178	5.37942	0	0	0	0	0	0	0	2	0	0	0	0	0	0	0	0	0	0	0	0	0	0	0	0	0	0	0	0	0	0	0	0	0	0	0	0	0	0	0
ERR2056972	Cat	1982	Adult	female	22.15	NW	USA	Omnivore	140	3.54005	0	0	0	0	0	0	0	0	0	0	0	0	0	0	0	0	0	0	0	0	0	0	0	0	0	0	0	0	0	0	0	0	0	0	0	0	0	0	0
ERR2057011	NC	1976	Adult	male	27.75	OW	United Kingdom	Omnivore	159	5.06058	0	0	0	0	0	0	0	0	0	0	0	0	0	0	0	0	0	0	0	0	0	0	0	0	0	0	0	0	0	0	0	0	0	0	0	0	0	0	0
ERR2057043	Cat	1980	Adult	male	22.46	NW	USA	Vegetarian but eat seafood	157	4.35292	0	0	0	0	4	0	0	5	0	0	0	0	0	0	0	0	0	0	0	0	0	0	0	0	0	0	0	0	0	0	0	0	0	0	0	0	0	0	0
ERR2057096	NC	1994	Adult	male	23.09	NW	United Kingdom	Omnivore	123	4.53234	0	0	0	0	0	0	0	3	0	0	0	0	0	0	0	0	0	0	0	0	0	0	0	0	0	0	0	0	0	0	0	0	0	0	0	0	0	0	0
ERR2057119	Cat	1982	Adult	female	21.54	NW	USA	Omnivore	182	4.84771	0	0	0	0	0	0	0	3	0	0	0	0	0	0	0	0	0	0	0	0	0	0	0	0	0	0	0	0	0	0	0	0	0	0	0	0	0	0	0
ERR2057120	NC	1972	Adult	female	18.87	NW	USA	Vegetarian but eat seafood	156	4.94366	0	0	0	0	0	0	0	9	0	0	0	0	0	0	0	0	0	0	0	0	0	0	0	0	0	0	0	0	0	0	0	0	0	0	0	11	0	0	0
ERR2057141	NC	1983	Adult	male	24.05	NW	United Kingdom	Omnivore	185	5.27492	0	0	0	26	0	0	0	2	0	0	0	0	0	0	0	0	0	0	0	0	0	0	0	0	0	0	0	0	0	0	0	0	0	0	0	0	0	0	0
ERR2057147	NC	1981	Adult	male	28.45	OW	USA	Not provided	168	3.46672	0	0	0	0	0	0	0	0	0	0	0	0	0	0	0	0	0	0	0	0	0	0	0	0	0	0	0	0	0	0	0	0	0	0	0	20	0	0	0
ERR2057178	Cat	1985	Adult	male	25.86	OW	United Kingdom	Omnivore	104	4.31718	0	0	0	0	0	0	0	0	0	0	0	0	0	0	0	0	0	0	0	0	0	0	0	0	0	0	0	0	0	0	0	0	0	0	6	0	0	0	0
ERR2057204	NC	1948	Elderly	female	20.25	NW	United Kingdom	Omnivore	190	5.75417	0	0	0	15	0	0	0	93	0	0	0	0	0	0	0	0	0	0	0	0	0	0	0	0	0	0	0	0	0	0	0	0	0	0	0	0	0	0	0
ERR2091844	NC	1986	Adult	male	23.84	NW	United Kingdom	Omnivore	203	5.01079	0	0	0	13	0	0	0	19	0	0	0	0	0	0	0	0	0	0	0	0	0	0	0	0	0	0	0	0	0	0	2	0	0	0	0	0	0	0	0
ERR2091908	NC	1970	Adult	male	25.46	OW	USA	Omnivore	115	3.75693	0	0	0	0	0	0	0	0	0	0	0	0	0	0	0	0	0	0	0	0	0	0	0	0	0	0	0	0	0	0	0	0	0	0	0	0	0	0	0
ERR2091924	Cat	1992	Adult	female	23.1	NW	United Kingdom	Omnivore	149	4.88505	0	0	0	0	0	0	0	26	0	0	0	0	0	0	0	0	0	0	0	0	0	0	0	0	0	0	0	0	0	0	0	0	0	0	0	0	0	0	0
ERR2091927	NC	1963	Adult	male	26.32	OW	United Kingdom	Omnivore	191	4.84	0	0	0	0	0	0	0	15	0	0	0	0	0	0	0	0	0	0	0	0	0	0	0	0	0	0	0	0	0	0	0	0	0	0	0	0	0	0	0
ERR2091967	Cat	1958	Adult	male	23.88	NW	United Kingdom	Omnivore	181	5.50334	0	0	0	0	0	0	6	208	0	0	0	0	0	0	0	0	0	0	0	0	0	0	0	0	0	0	0	0	0	0	0	0	0	0	56	0	0	0	0
ERR2091987	Cat	1976	Adult	male	29.05	OW	USA	Omnivore	130	5.13021	0	0	0	0	0	0	0	2	0	0	0	0	0	0	0	0	0	0	0	0	0	0	0	0	0	0	0	0	0	0	0	0	0	0	0	0	0	0	0
ERR2092071	NC	1946	Elderly	female	18.54	NW	USA	Omnivore	108	4.18357	0	0	0	0	0	0	0	209	0	0	0	0	0	0	0	0	0	0	0	0	0	0	0	0	0	0	0	0	2	0	0	0	0	0	0	0	0	0	0
ERR2092166	Cat	1987	Adult	female	22.14	NW	United Kingdom	Vegetarian but eat seafood	168	4.8408	2	0	0	0	0	0	0	10	0	0	0	0	0	0	0	0	0	0	0	0	0	0	0	0	0	0	0	0	0	0	0	0	0	0	4	0	0	0	0
ERR2092168	Cat	1987	Adult	female	22.14	NW	USA	Omnivore	173	5.0758	0	0	0	0	0	0	0	3	0	0	0	0	0	0	0	0	0	0	0	0	0	0	0	0	0	0	0	0	0	0	0	0	0	0	0	0	0	0	0
ERR2092183	NC	1967	Adult	male	38.6	OW	United Kingdom	Omnivore	266	6.5075	0	0	0	14	0	0	0	18	0	0	0	0	0	0	0	0	0	0	0	0	0	0	0	0	0	0	0	0	0	0	0	0	0	0	0	0	0	0	0
ERR2092211	NC	1990	Adult	female	25.46	OW	USA	Omnivore	179	5.13619	0	0	0	0	0	0	0	9	0	0	0	0	0	0	0	0	0	0	0	0	0	0	0	0	0	3	0	0	0	0	0	0	0	0	0	0	0	0	0
ERR2092218	Cat	1973	Adult	male	26.97	OW	USA	Omnivore	175	5.40903	0	0	0	0	0	0	0	21	0	0	0	0	0	0	0	0	0	0	0	0	0	0	0	0	0	7	0	0	0	0	0	0	0	0	0	50	0	0	0
ERR2092219	Cat	1989	Adult	male	29.09	OW	USA	Omnivore	211	5.81466	0	0	0	0	0	0	0	4	0	0	0	0	0	0	0	0	0	0	0	0	0	0	0	0	0	0	0	0	0	0	5	0	0	0	0	7	0	0	0
ERR2092262	NC	1987	Adult	female	20.2	NW	United Kingdom	Omnivore	141	4.45172	0	0	0	0	0	0	0	2	0	0	0	0	0	0	0	0	0	0	0	0	0	0	0	0	0	0	0	0	0	0	4	0	0	0	0	0	0	0	0
ERR2092288	NC	1988	Adult	male	25.46	OW	USA	Omnivore	156	5.55134	0	0	0	0	0	0	0	5	0	0	0	0	0	0	0	0	0	0	0	0	0	0	0	0	14	0	0	0	0	0	126	0	0	0	97	199	0	0	0
ERR2092297	Cat	1971	Adult	female	21.93	NW	United Kingdom	Omnivore	199	5.98517	0	0	0	0	0	0	0	3	0	0	0	0	0	0	0	0	0	0	0	0	0	0	0	0	0	0	0	0	0	0	0	0	0	0	0	0	0	0	0
ERR2092341	NC	1988	Adult	female	23.73	NW	United Kingdom	Omnivore	131	4.35834	0	0	0	0	0	0	0	0	0	0	0	0	0	0	0	0	0	0	0	0	0	0	0	0	0	0	0	0	0	0	0	0	0	0	0	0	0	0	0
ERR2092348	Cat	1970	Adult	male	32.89	OW	United Kingdom	Omnivore	141	4.71484	0	0	0	0	0	0	0	0	0	0	0	0	0	0	0	0	0	0	0	0	0	0	0	0	0	0	0	0	5	0	0	0	0	0	0	0	0	0	0
ERR2092356	NC	1974	Adult	male	24.21	NW	United Kingdom	Omnivore	167	5.41961	0	0	0	0	0	0	0	0	0	0	0	0	0	0	0	0	0	0	0	0	0	0	0	0	0	6	0	0	4	0	0	0	0	0	28	11	0	0	0
ERR2092370	Cat	1979	Adult	female	20.32	NW	United Kingdom	Vegetarian but eat seafood	130	4.27876	0	0	0	0	0	0	0	4	0	0	0	0	0	0	0	0	0	0	0	0	0	0	0	0	0	3	0	0	0	0	0	0	0	0	0	0	0	0	0
ERR2092371	Cat	1979	Adult	female	20.32	NW	United Kingdom	Vegetarian but eat seafood	120	3.98417	0	0	0	0	0	0	0	0	0	0	0	0	0	0	0	0	0	0	0	0	0	0	0	0	0	0	0	0	0	0	0	0	0	0	0	0	0	0	0
ERR2092396	Cat	1992	Adult	female	23.11	NW	USA	Vegetarian but eat seafood	153	4.75898	0	0	0	0	0	0	0	3	0	0	0	0	0	0	0	0	0	0	0	0	0	0	0	0	0	5	0	0	0	0	0	0	0	0	0	0	0	0	0
ERR2092414	Cat	1993	Adult	male	37.87	OW	USA	Omnivore	134	4.58928	0	0	0	0	0	0	0	0	0	0	0	0	0	0	0	0	0	0	0	0	0	0	0	0	0	0	0	2	0	0	0	0	0	0	0	4	0	0	0
ERR2092415	Cat	1993	Adult	male	37.87	OW	USA	Omnivore	163	5.85352	0	0	0	0	0	0	0	6	0	0	0	0	0	0	0	0	0	0	0	0	0	0	0	5	22	0	0	12	4	0	162	0	0	0	15	0	0	0	0
ERR2092417	Cat	1982	Adult	female	24.01	NW	United Kingdom	Omnivore	126	4.74396	0	0	0	0	0	0	0	0	0	0	0	0	0	0	0	0	0	0	0	0	0	0	0	0	0	0	0	0	0	0	0	0	0	0	0	0	0	0	0
ERR2092425	NC	1990	Adult	female	20.01	NW	United Kingdom	Omnivore	187	5.15008	0	0	0	0	0	0	0	8	0	0	0	0	0	0	0	0	0	0	0	0	0	0	0	0	0	0	0	0	0	0	0	0	0	0	9	0	0	0	0
ERR2092434	NC	1973	Adult	female	23.08	NW	USA	Omnivore	199	5.48805	0	0	0	0	0	0	0	25	0	0	0	0	0	0	0	0	0	0	0	0	0	0	0	0	0	0	0	0	3	0	0	0	0	0	0	0	0	0	0
ERR2092449	NC	1975	Adult	female	24.21	NW	United Kingdom	Omnivore	121	2.42887	0	0	0	0	0	0	0	36	0	0	0	0	0	0	0	0	0	0	0	0	0	0	0	0	0	0	0	0	0	0	0	0	0	0	0	0	0	0	0
ERR2092601	Cat	1981	Adult	female	25.29	OW	United Kingdom	Omnivore	116	3.86639	0	0	0	0	0	0	0	3	0	0	0	0	0	0	0	0	0	0	0	0	0	0	0	0	0	0	0	0	0	0	0	0	0	0	0	0	0	0	0
ERR2092635	Cat	1981	Adult	female	25.29	OW	United Kingdom	Omnivore	109	4.8056	0	0	0	0	0	0	0	0	0	0	0	0	0	0	0	0	0	0	0	0	0	0	0	0	0	0	0	0	0	0	0	0	0	0	0	16	0	0	0
ERR2092663	NC	1989	Adult	female	22.31	NW	USA	Omnivore	214	4.81267	0	0	0	0	0	0	0	64	0	0	0	0	0	0	0	0	0	0	0	0	0	17	0	0	98	326	0	0	89	0	432	0	0	0	65	236	0	0	0
ERR2303861	Cat	1982	Adult	female	19.37	NW	USA	Omnivore	134	4.86323	0	0	0	0	0	0	0	0	0	0	0	0	0	0	0	0	0	0	0	0	0	0	0	0	0	0	0	0	0	0	0	0	0	0	0	0	0	0	0
ERR2303928	Cat	1977	Adult	male	26.04	OW	USA	Omnivore	161	5.30811	0	0	0	0	0	0	0	0	0	0	0	0	0	0	0	0	0	0	0	0	0	0	0	0	0	0	0	0	0	0	0	0	0	0	0	0	0	0	0
ERR2304013	Cat	1966	Adult	male	23.81	NW	USA	Omnivore	110	4.73879	0	0	0	0	0	0	0	0	0	0	0	0	0	0	0	0	0	0	0	0	0	0	0	0	0	0	0	0	0	0	0	0	0	0	0	0	0	0	0
ERR2304045	Cat	1949	Elderly	male	23.25	NW	United Kingdom	Vegetarian	228	5.97143	0	0	0	0	5	0	0	26	0	0	0	0	0	0	0	0	0	0	0	0	0	0	0	0	0	0	0	0	0	0	0	0	0	0	0	0	0	0	0
ERR2304051	Cat	1982	Adult	female	21.29	NW	USA	Omnivore	116	3.74259	0	0	0	0	0	0	0	4	0	0	0	0	0	0	0	0	0	0	0	0	0	0	0	0	0	0	0	0	0	0	0	0	0	0	0	0	0	0	0
ERR2304103	Cat	1966	Adult	female	21.52	NW	United Kingdom	Vegetarian but eat seafood	203	5.78986	0	0	0	0	0	0	0	2	0	0	0	0	0	0	0	0	0	0	0	0	0	0	0	0	0	0	0	0	0	0	0	0	0	0	0	0	0	0	0
ERR2304111	Cat	1938	Elderly	female	23.87	NW	USA	Vegetarian but eat seafood	200	5.58381	0	0	0	28	0	0	0	5	0	0	0	0	0	0	0	0	0	0	0	0	0	0	0	0	0	0	0	0	0	0	2	0	0	0	0	0	0	0	0
ERR2304173	NC	1983	Adult	female	22.16	NW	United Kingdom	Omnivore	128	4.34853	0	0	0	0	0	0	0	6	0	0	0	0	0	0	0	0	0	0	0	0	0	0	0	0	0	0	0	0	0	0	0	0	0	0	0	0	0	0	0
ERR2306090	NC	1981	Adult	male	25.46	OW	USA	Omnivore	180	4.30547	0	0	0	0	0	0	0	0	0	0	0	0	0	0	0	0	0	0	0	0	0	0	0	0	0	72	0	0	0	0	0	0	44	0	420	287	0	38	0
ERR2306154	Cat	1958	Adult	female	21.91	NW	USA	Omnivore	160	3.82072	0	0	0	134	12	0	0	0	0	0	0	0	0	0	0	0	0	0	0	0	0	0	0	0	0	0	0	0	0	0	0	0	0	0	0	0	0	0	0
ERR2306215	Cat	1960	Adult	female	23.78	NW	United Kingdom	Omnivore	198	5.15458	0	0	0	0	0	0	0	0	0	0	0	0	0	0	0	0	0	0	0	0	0	0	0	0	0	0	0	0	0	0	0	0	0	0	0	6	0	0	0
ERR2306238	NC	1965	Adult	male	29.6	OW	United Kingdom	Omnivore	188	5.24336	0	0	0	0	0	0	0	6	0	0	0	0	0	0	0	0	0	0	0	0	0	0	0	0	0	0	0	0	0	0	0	0	0	0	320	10	0	0	0
ERR2306253	Cat	1964	Adult	male	32.08	OW	USA	Omnivore	151	4.69337	0	0	0	51	0	0	0	10	0	0	0	0	0	0	0	0	0	0	0	0	0	0	0	0	0	4	0	0	0	0	0	0	0	0	0	0	0	0	0
ERR2308523	Cat	1984	Adult	female	20.98	NW	United Kingdom	Omnivore	226	6.15573	0	0	0	0	0	0	0	2	0	0	0	0	0	0	0	0	0	0	0	0	0	7	10	0	0	8	44	0	0	0	15	0	13	26	7	346	0	0	0
ERR2308607	NC	1957	Adult	female	20.34	NW	United Kingdom	Omnivore but do not eat red meat	140	4.64278	0	0	0	0	0	0	0	0	0	0	0	0	0	0	0	0	0	0	0	0	0	0	0	0	0	0	0	0	0	0	0	0	0	0	0	0	0	0	0
ERR2308612	NC	1993	Adult	female	24.54	NW	United Kingdom	Omnivore	214	5.84711	0	0	0	4	0	0	0	19	0	0	0	0	0	0	0	0	0	0	0	0	0	0	0	0	0	0	0	0	0	0	0	0	0	0	0	0	0	0	0
ERR2308692	NC	1980	Adult	female	23.67	NW	United Kingdom	Vegetarian but eat seafood	176	4.8516	0	0	0	0	0	0	0	0	0	0	0	0	0	0	0	0	0	0	0	0	0	0	0	41	0	0	0	0	0	0	23	0	0	0	30	86	0	0	0
ERR2308729	Cat	1969	Adult	male	25.8	OW	USA	Vegetarian	157	4.91365	0	0	0	0	0	0	0	0	0	0	0	0	0	0	0	0	0	0	0	0	0	0	0	0	0	0	0	0	0	0	0	0	0	0	0	0	0	0	0
ERR2308749	Cat	1967	Adult	female	23.03	NW	USA	Omnivore	185	5.5869	0	0	0	0	0	0	0	5	0	0	0	0	0	0	0	0	0	0	0	0	0	3	0	0	0	0	0	0	0	0	0	0	0	0	26	0	0	0	0
ERR2308807	NC	1972	Adult	male	27.55	OW	United Kingdom	Omnivore	109	3.2793	0	0	0	0	0	0	0	0	0	0	0	0	0	0	0	0	0	0	0	0	0	0	0	0	0	4	0	0	0	0	0	0	0	0	0	3	0	0	0
ERR2308824	NC	1954	Elderly	male	23.92	NW	United Kingdom	Omnivore but do not eat red meat	127	4.43738	0	0	0	0	0	0	0	0	0	0	0	0	0	0	0	0	0	0	0	0	0	0	0	0	0	0	0	0	0	0	0	0	0	0	0	0	0	0	0
ERR2308854	NC	1943	Elderly	female	21.83	NW	United Kingdom	Omnivore	222	5.51967	0	0	0	6	0	0	0	59	0	0	0	0	0	0	0	0	0	0	0	0	0	0	0	0	0	0	0	0	0	0	10	0	0	0	0	6	0	0	0
ERR2308867	NC	1947	Elderly	male	25.79	OW	United Kingdom	Omnivore but do not eat red meat	119	4.01218	0	0	0	0	0	0	0	0	0	0	0	0	0	0	0	0	0	0	0	0	0	0	0	0	0	0	0	0	0	0	0	0	0	0	0	0	0	0	0
ERR2308870	Cat	1961	Adult	female	26.79	OW	United Kingdom	Omnivore	179	5.59547	0	0	0	0	0	0	0	2	0	0	0	0	0	0	0	0	0	0	0	0	0	0	0	0	0	0	0	0	0	0	0	0	0	0	0	0	0	0	0
ERR2308882	NC	1968	Adult	female	22.13	NW	USA	Omnivore	238	6.14756	0	0	0	34	0	0	0	39	0	0	0	0	0	0	0	0	0	0	0	0	0	0	0	0	0	0	0	0	0	0	0	0	0	0	0	0	0	0	0
ERR2308885	NC	1939	Elderly	female	22.11	NW	USA	Omnivore	276	5.87317	0	0	0	9	0	25	0	4	28	0	0	0	0	0	0	0	0	0	0	0	0	0	0	0	0	0	0	0	0	0	0	0	0	0	0	0	0	0	0
ERR2308900	Cat	1940	Elderly	male	37.76	OW	USA	Omnivore	180	5.17481	0	0	0	0	0	0	0	0	0	0	0	0	0	0	0	0	0	0	0	0	0	0	0	0	0	0	0	0	0	0	0	0	0	0	0	0	0	0	0
ERR2308909	Cat	1982	Adult	female	23.78	NW	USA	Omnivore	122	4.42915	0	0	0	0	0	0	0	0	0	0	0	0	0	0	0	0	0	0	0	0	0	0	0	0	0	0	0	0	0	0	0	0	0	0	0	0	0	0	0
ERR2308935	NC	1937	Elderly	male	28.84	OW	USA	Omnivore	166	4.27238	0	0	0	5	0	0	0	3	0	0	0	0	0	0	0	0	0	0	0	0	0	0	0	0	0	3	0	0	0	0	0	0	0	0	0	0	0	0	0
ERR2309189	Cat	1972	Adult	male	22.53	NW	United Kingdom	Omnivore but do not eat red meat	156	5.16753	0	42	0	0	0	0	0	0	0	0	0	0	0	0	0	0	0	0	0	0	0	0	0	0	0	8	0	0	0	0	0	0	0	0	0	0	0	0	0
ERR2309205	NC	1948	Elderly	female	19.68	NW	United Kingdom	Omnivore but do not eat red meat	113	4.45875	0	0	0	0	0	0	0	0	0	0	0	0	0	0	0	0	0	0	0	0	0	0	0	0	0	8	0	0	0	0	0	0	0	0	12	14	0	0	0
ERR2309321	NC	1976	Adult	male	34.18	OW	United Kingdom	Omnivore	156	5.09267	0	0	0	0	0	0	0	0	0	0	0	0	0	0	0	0	0	0	0	0	0	0	0	0	0	0	0	0	0	0	0	0	0	0	54	0	0	0	0
ERR2309357	Cat	1963	Adult	male	37.04	OW	United Kingdom	Omnivore	107	4.33303	0	0	0	0	0	0	0	0	0	0	0	0	0	0	0	0	0	0	0	0	0	0	0	0	0	5	0	0	0	0	0	0	0	0	20	0	0	0	0
ERR2309387	Cat	1979	Adult	male	29.05	OW	USA	Omnivore	105	3.88149	0	0	0	0	0	0	0	0	0	0	0	0	0	0	0	0	0	0	0	0	0	0	0	0	0	7	0	0	0	0	0	0	0	0	0	6	0	0	24
ERR2313974	NC	1950	Elderly	male	24.21	NW	United Kingdom	Omnivore	212	5.99945	0	0	0	38	0	0	0	50	0	0	0	0	0	0	0	0	0	0	0	0	0	0	0	0	0	0	0	0	0	0	0	0	0	0	0	0	0	0	0
ERR2314017	Cat	1951	Elderly	male	27.06	OW	USA	Omnivore	168	4.71046	0	0	0	0	0	0	0	30	0	0	0	0	0	0	0	0	0	0	0	0	0	0	0	0	0	0	0	0	0	0	0	0	0	0	0	0	0	0	0
ERR2314077	Cat	1969	Adult	female	21.29	NW	United Kingdom	Omnivore	189	5.43593	0	0	0	0	0	0	0	8	0	0	0	0	0	0	0	0	0	0	0	0	0	0	0	0	0	0	0	0	0	0	0	0	0	0	81	0	0	0	0
ERR2314086	Cat	1949	Elderly	female	24.21	NW	USA	Omnivore	212	5.52632	0	0	0	0	0	0	0	14	0	0	0	0	0	0	0	0	0	0	0	0	0	0	0	0	0	0	0	0	6	0	0	0	0	0	0	0	0	0	0
ERR2314106	NC	1989	Adult	female	23.06	NW	USA	Omnivore	318	6.42008	65	0	0	104	0	0	0	18	0	0	0	0	0	0	0	0	0	0	0	0	0	0	0	0	14	9	33	0	0	0	129	0	31	0	748	512	0	0	0
ERR2314113	NC	1987	Adult	female	23.83	NW	USA	Omnivore	278	6.55422	0	0	0	21	0	0	0	130	0	0	0	0	0	0	0	0	0	0	0	0	0	0	0	0	0	0	0	0	0	0	5	0	0	0	11	0	0	0	0
ERR2314116	NC	1968	Adult	female	22.38	NW	USA	Omnivore	294	6.45048	0	0	0	63	0	0	0	3	0	0	0	0	0	0	0	0	0	0	0	0	0	28	0	0	0	0	236	0	0	110	326	0	39	0	390	1160	0	0	0
ERR2314120	NC	1974	Adult	female	21.77	NW	United Kingdom	Omnivore	248	5.5029	0	0	0	0	0	0	21	8	0	0	0	0	0	0	0	0	0	0	0	0	0	0	0	0	0	0	0	0	0	0	0	0	0	0	0	0	0	0	0
ERR2314182	NC	1994	Adult	male	29.32	OW	United Kingdom	Vegetarian but eat seafood	125	2.6448	0	0	0	0	0	0	0	0	0	0	0	0	0	0	0	0	0	0	0	0	0	0	0	0	0	0	0	0	0	0	0	0	0	12	0	10	0	0	0
ERR2314232	Cat	1965	Adult	female	19.94	NW	USA	Omnivore	185	5.95869	0	0	0	0	0	0	0	0	0	0	0	0	0	0	0	0	0	0	0	0	0	0	0	0	0	0	0	0	0	0	0	0	0	0	0	0	0	0	0
ERR2314305	NC	1983	Adult	male	25.46	OW	USA	Omnivore	174	4.85747	0	0	0	12	0	0	0	0	0	0	0	0	0	0	0	0	0	0	0	0	0	0	0	0	0	0	0	0	0	0	0	0	0	0	0	0	0	0	0
ERR2314307	Cat	1954	Elderly	male	23.12	NW	USA	Omnivore	130	3.82754	0	0	0	0	9	0	0	0	0	0	0	0	0	0	0	0	0	0	0	0	0	0	0	0	0	0	0	0	0	0	0	0	0	0	0	0	0	0	0
ERR2314314	Cat	1977	Adult	male	23.94	NW	United Kingdom	Omnivore	112	4.84325	0	0	0	0	0	0	0	0	0	0	0	0	0	0	0	0	0	0	0	0	0	0	0	0	0	0	0	0	0	0	0	0	0	0	0	0	0	0	0
ERR2314318	Cat	1988	Adult	male	28.07	OW	USA	Omnivore	111	4.59237	0	0	0	0	0	0	0	0	0	0	0	0	0	0	0	0	0	0	0	0	0	0	0	0	0	0	0	0	0	0	0	0	0	0	0	0	0	0	0
ERR2314362	Cat	1948	Elderly	male	31.18	OW	United Kingdom	Omnivore	218	5.89903	0	0	0	10	17	0	0	2	0	0	0	0	0	0	0	0	0	0	0	0	0	0	0	0	0	0	0	0	0	0	0	0	0	0	0	0	0	0	0
ERR2318040	Cat	1962	Adult	female	22.96	NW	USA	Omnivore	248	5.30688	0	0	0	0	0	0	0	32	0	0	0	0	0	0	0	0	0	0	0	0	0	0	0	0	0	0	0	0	0	0	0	0	0	0	0	0	0	0	0
ERR2318067	NC	1976	Adult	male	25.46	OW	USA	Omnivore	166	5.36634	0	0	0	0	0	0	0	17	0	0	0	0	0	0	0	0	0	0	0	0	0	0	0	0	0	9	0	0	0	0	0	0	0	0	8	0	0	0	0
ERR2318140	NC	1981	Adult	male	25.84	OW	USA	Omnivore	176	5.61806	3	0	0	0	0	0	0	0	0	0	0	0	0	0	0	0	0	0	0	0	0	7	0	0	0	0	0	0	0	0	13	0	0	0	0	0	0	0	42
ERR2318142	NC	1981	Adult	female	20.98	NW	USA	Vegetarian	143	5.31843	0	0	0	0	0	0	0	0	0	0	0	0	0	0	0	0	0	0	0	0	0	0	0	0	0	4	0	0	0	0	0	0	0	0	0	0	0	0	0
ERR2318181	NC	1971	Adult	male	25.46	OW	USA	Omnivore	229	5.61036	0	0	0	0	0	0	0	12	0	0	0	0	0	0	0	0	0	0	0	0	0	0	0	0	0	0	0	0	0	0	0	0	0	0	0	0	0	0	0
ERR2318201	NC	1965	Adult	male	25.46	OW	USA	Omnivore	184	5.34313	0	0	0	0	0	0	0	0	0	0	0	0	0	0	0	0	0	0	0	0	0	0	0	0	0	0	0	0	0	0	9	0	0	0	0	0	0	0	0
ERR2318245	Cat	1963	Adult	female	20.34	NW	USA	Omnivore	153	5.58781	0	0	0	0	0	0	0	112	0	0	0	0	0	0	0	0	0	0	0	0	0	0	0	0	0	0	0	0	0	0	0	0	0	0	0	0	0	0	0
ERR2319230	NC	1958	Adult	male	26.86	OW	United Kingdom	Omnivore but do not eat red meat	221	5.72089	0	0	0	6	0	0	0	2	0	0	0	0	0	0	0	0	0	0	0	0	0	0	2	0	0	0	0	0	0	0	3	0	0	0	0	0	0	10	0
ERR2319248	NC	1969	Adult	female	24.39	NW	USA	Omnivore	185	4.75203	0	0	0	10	0	0	0	2	0	0	0	0	0	0	0	0	0	0	0	0	0	0	0	0	0	5	0	0	0	0	0	0	0	0	0	0	0	0	0
ERR2319280	NC	1941	Elderly	female	21.29	NW	USA	Omnivore but do not eat red meat	226	5.65321	0	0	0	114	34	0	0	4	0	0	0	0	0	0	0	0	0	0	0	0	0	0	0	0	0	0	0	0	0	0	0	0	0	0	0	0	0	0	0
ERR2319326	Cat	1961	Adult	female	20.8	NW	USA	Vegetarian but eat seafood	182	5.35867	0	0	0	0	0	0	0	14	0	0	0	0	0	0	0	0	0	0	0	0	0	0	0	0	0	0	0	0	0	0	0	0	0	0	26	0	0	0	20
ERR2319463	Cat	1981	Adult	female	19.35	NW	United Kingdom	Omnivore	188	4.62904	0	0	0	0	0	0	0	0	0	0	0	0	0	0	0	0	0	0	0	0	0	0	0	0	0	0	0	0	0	0	7	0	0	0	0	0	0	0	0
ERR2319484	Cat	1983	Adult	male	28.8	OW	USA	Omnivore	130	4.298	0	0	0	0	0	0	0	0	0	0	0	0	0	0	0	0	0	0	0	0	0	0	0	0	0	0	0	0	0	0	0	0	0	0	0	0	0	0	0
ERR2319487	NC	1976	Adult	female	20.45	NW	USA	Omnivore but do not eat red meat	184	5.4025	0	0	0	0	0	0	5	10	0	0	0	0	0	0	0	0	0	0	0	0	0	0	0	0	0	4	0	0	0	0	0	0	0	0	0	0	0	0	0
ERR2319525	Cat	1972	Adult	female	24.13	NW	United Kingdom	Omnivore but do not eat red meat	231	5.47885	0	0	0	11	0	4	0	30	0	0	0	0	0	0	0	0	0	0	0	0	0	0	0	0	0	0	0	0	0	0	0	0	0	0	0	0	0	9	0
ERR2319543	Cat	1966	Adult	male	22.43	NW	United Kingdom	Omnivore	107	4.27595	0	0	0	0	0	0	0	0	0	0	0	0	0	0	0	0	0	0	0	0	0	0	0	0	0	0	0	0	0	0	0	0	0	0	9	0	0	0	0
ERR2319548	NC	1977	Adult	female	25.46	OW	USA	Omnivore	154	5.10112	0	0	0	0	0	0	0	0	0	0	0	0	0	0	0	0	0	0	0	0	0	0	0	0	0	0	0	0	0	0	0	0	0	0	0	0	0	0	0
ERR2319566	Cat	1948	Elderly	male	31.32	OW	USA	Omnivore	227	6.17978	0	0	0	12	22	0	0	5	0	0	0	0	0	0	0	0	0	0	0	0	0	0	0	0	0	0	0	0	0	0	0	0	0	0	0	3	0	0	0
ERR2319586	NC	1993	Adult	female	21.47	NW	United Kingdom	Vegetarian but eat seafood	144	4.42933	0	0	0	0	0	0	0	0	0	0	0	0	0	0	0	0	0	0	0	0	0	0	0	0	0	0	0	14	0	0	33	0	0	0	0	157	0	0	0
ERR2319602	Cat	1975	Adult	female	18.88	NW	USA	Omnivore but do not eat red meat	119	5.07792	0	0	0	0	0	0	0	0	0	0	0	0	0	0	0	0	0	0	0	0	0	0	0	0	0	14	0	0	0	0	0	0	0	0	0	9	0	0	0
ERR2319729	Cat	1992	Adult	female	23.85	NW	United Kingdom	Omnivore but do not eat red meat	228	6.05506	0	0	0	15	0	0	0	10	0	0	0	0	0	0	0	0	0	0	0	0	0	0	0	0	0	10	0	0	0	0	0	0	0	0	0	11	0	0	0
ERR2404957	NC	1977	Adult	female	20.98	NW	USA	Vegetarian	243	6.31963	0	0	0	0	0	0	0	19	0	0	0	0	0	0	0	0	0	0	0	0	0	17	0	0	0	0	0	0	4	0	0	0	0	0	8	6	0	0	0
ERR2405015	Cat	1972	Adult	female	23.49	NW	USA	Omnivore	182	5.52864	0	0	0	0	0	0	0	2	0	0	0	0	0	0	0	0	0	0	0	0	0	0	0	0	0	0	0	0	3	0	0	0	0	0	0	0	0	0	0
ERR2405018	NC	1968	Adult	male	25.46	OW	USA	Omnivore	177	4.93825	0	0	0	0	0	0	0	0	0	0	0	0	0	0	0	0	0	0	0	0	0	0	0	0	0	0	0	0	0	0	0	5	0	0	0	0	0	0	0
ERR2405070	Cat	1954	Elderly	female	23.09	NW	USA	Omnivore	273	6.38887	0	0	0	23	0	0	0	7	0	0	0	0	0	0	0	0	0	0	0	0	0	0	0	0	0	0	0	0	0	0	0	0	0	0	0	0	0	0	0
ERR2405108	NC	1972	Adult	female	24.68	NW	United Kingdom	Omnivore	130	5.30491	0	0	0	0	0	0	0	0	0	0	0	0	0	0	0	0	0	0	0	0	0	0	0	0	0	0	0	0	0	0	0	0	0	0	0	0	0	0	0
ERR2405126	NC	1988	Adult	female	19.57	NW	United Kingdom	Omnivore	163	5.50054	0	0	0	8	0	0	0	11	0	0	0	0	0	0	0	0	0	0	0	0	0	0	0	0	0	0	0	0	0	0	0	0	0	0	0	0	0	0	0
ERR2405127	Cat	1985	Adult	female	27.8	OW	USA	Omnivore	140	5.50706	0	0	0	0	0	0	0	0	0	0	0	0	0	0	0	0	0	0	0	0	0	0	0	0	0	0	0	0	0	0	0	0	0	0	0	6	0	0	0
ERR2405148	NC	1986	Adult	female	22.45	NW	USA	Omnivore	155	4.91837	0	0	0	0	0	0	0	2	0	0	0	0	0	0	0	0	0	0	0	0	0	0	0	0	0	0	0	0	0	0	6	0	0	0	0	22	0	0	0
ERR2405157	NC	1974	Adult	female	23.44	NW	United Kingdom	Omnivore	133	5.17657	0	0	0	0	0	0	0	0	0	0	0	0	0	0	0	0	0	0	0	0	0	0	0	0	0	0	0	0	0	0	0	0	0	0	0	0	0	0	0
ERR2405185	NC	1982	Adult	male	25.46	OW	USA	Omnivore	183	5.34373	0	0	0	0	0	0	0	0	0	0	0	0	0	0	0	0	0	0	0	0	0	0	0	0	0	0	0	0	0	0	0	0	0	0	0	0	0	0	0
ERR2405211	NC	1976	Adult	male	22.5	NW	USA	Omnivore	152	5.22012	0	0	0	0	0	0	0	0	0	0	0	0	0	0	0	0	0	0	0	0	0	0	0	0	0	0	0	0	0	0	0	0	0	0	0	0	0	0	0
ERR2405238	NC	1975	Adult	female	22.4	NW	United Kingdom	Omnivore	107	4.38204	0	0	0	0	0	0	0	0	0	0	0	0	0	0	0	0	0	0	0	0	0	0	0	0	0	0	0	0	0	0	4	0	0	0	0	0	0	0	0
ERR2405240	Cat	1959	Adult	female	20.61	NW	United Kingdom	Omnivore	255	6.28529	0	0	0	0	0	6	0	6	59	0	0	0	0	0	0	0	0	0	0	0	0	0	0	0	0	0	0	0	0	0	0	0	0	0	2	0	0	0	0
ERR2405253	Cat	1979	Adult	female	18.64	NW	USA	Omnivore	117	4.68272	0	0	0	0	0	0	0	0	0	0	0	0	0	0	0	0	0	0	0	0	0	0	0	0	0	0	0	0	0	0	0	0	0	0	0	0	0	0	0
ERR2405338	Cat	1961	Adult	female	25.39	OW	United Kingdom	Omnivore but do not eat red meat	209	5.96735	0	0	0	0	0	0	0	0	0	0	0	0	0	0	0	0	0	0	0	0	0	2	0	0	0	0	0	0	0	0	0	0	0	0	0	0	0	0	0
ERR2405346	NC	1947	Elderly	female	21.31	NW	United Kingdom	Omnivore	285	6.39179	0	0	0	0	0	0	0	0	0	0	0	0	0	0	0	0	0	0	0	0	0	0	0	0	0	2	0	0	0	0	0	0	0	0	0	0	0	0	0
ERR2405353	NC	1975	Adult	male	25.83	OW	USA	Omnivore	172	5.61028	0	0	0	0	0	0	0	0	0	0	0	0	0	0	0	0	0	0	0	0	0	0	0	0	3	0	0	0	0	0	0	0	0	0	0	0	0	0	0
ERR2405355	Cat	1944	Elderly	female	25.06	OW	United Kingdom	Omnivore	174	4.47868	0	0	0	0	0	0	0	0	0	0	0	0	0	0	0	0	0	0	0	0	0	0	0	0	3	0	0	0	0	0	0	0	0	0	0	0	0	0	0
ERR2405383	Cat	1996	Adult	female	23.49	NW	USA	Omnivore	118	4.63447	0	0	0	0	0	0	0	2	0	0	0	0	0	0	0	0	0	0	0	0	0	0	0	0	0	0	0	0	0	0	0	0	0	0	0	0	0	0	0
ERR2523989	Cat	1957	Adult	female	23.81	NW	USA	Omnivore	193	5.80861	0	0	0	0	0	0	0	3	0	0	0	0	0	0	0	0	0	0	0	0	0	0	0	0	0	0	0	0	0	0	0	0	0	0	0	0	0	0	0
ERR2524030	Cat	1948	Elderly	male	31.57	OW	USA	Omnivore	209	5.57091	0	0	0	5	0	0	0	0	0	0	0	0	0	0	0	0	0	0	0	0	0	0	0	0	0	0	0	0	0	0	0	0	0	0	0	0	0	0	0
ERR2524055	Cat	1948	Elderly	male	31.63	OW	United Kingdom	Omnivore	217	5.77187	0	0	0	3	10	0	0	15	0	0	0	0	0	0	0	0	0	0	0	0	0	0	0	0	0	0	0	0	0	0	0	0	0	0	0	6	0	0	0
ERR2524072	NC	1948	Elderly	male	31.67	OW	United Kingdom	Omnivore	198	5.65024	0	0	0	0	0	0	0	2	0	0	0	0	0	0	0	0	0	0	0	0	0	0	0	0	0	0	0	0	0	0	0	0	0	0	0	0	0	0	0
ERR2524074	NC	1948	Elderly	male	31.71	OW	USA	Omnivore	222	6.08435	0	0	0	10	4	0	0	4	0	0	0	0	0	0	0	0	0	0	0	0	0	0	0	0	0	0	0	0	0	0	0	0	0	0	0	0	0	0	0
ERR2524096	Cat	1956	Elderly	female	21.63	NW	United Kingdom	Omnivore	173	5.2354	0	0	0	0	0	0	0	2	0	0	0	0	0	0	0	0	0	0	0	0	0	0	0	0	0	0	0	0	0	0	0	0	0	0	11	0	0	0	0
ERR2524134	NC	1986	Adult	female	23.67	NW	United Kingdom	Omnivore	133	5.27262	0	0	0	0	0	0	0	0	0	0	0	0	0	0	0	0	0	0	0	0	0	0	0	0	0	0	0	0	0	0	0	0	0	0	0	0	0	0	0
ERR2524142	NC	1944	Elderly	female	20.83	NW	USA	Omnivore	144	4.61839	0	0	0	0	0	0	0	5	0	0	0	0	0	0	0	0	0	0	0	0	0	0	0	0	0	0	0	0	0	0	0	0	0	0	0	0	0	0	0
ERR2524182	Cat	1946	Elderly	male	23.4	NW	USA	Omnivore but do not eat red meat	161	5.60242	0	0	0	0	0	0	0	0	0	0	0	0	0	0	0	0	0	0	0	0	0	0	0	0	0	0	0	0	0	0	0	0	0	0	0	0	0	0	0
ERR2524203	Cat	1992	Adult	male	26.63	OW	United Kingdom	Omnivore	153	4.94838	0	0	0	6	0	0	0	4	0	0	0	0	0	0	0	0	0	0	0	0	0	0	0	0	0	0	0	0	0	0	0	0	0	0	0	0	0	0	0
ERR2579436	NC	1956	Adult	female	23.74	NW	USA	Omnivore	166	4.8884	0	0	0	0	0	0	0	0	0	0	0	0	0	0	0	0	0	0	0	0	0	0	0	0	0	0	0	0	0	0	0	0	0	0	0	0	0	0	0
ERR2579440	NC	1983	Adult	male	23.37	NW	United Kingdom	Omnivore but do not eat red meat	150	5.37915	0	0	0	0	0	0	0	0	0	0	0	0	0	0	0	0	0	0	0	0	0	0	0	0	0	0	0	0	0	0	0	0	0	0	0	0	0	0	0
ERR2579491	Cat	1943	Elderly	male	24.17	NW	USA	Omnivore	173	4.65301	0	0	0	0	0	0	0	0	0	0	0	0	0	0	0	0	0	0	0	0	0	0	0	0	0	0	0	0	0	0	0	0	0	0	0	0	0	0	0
ERR2579494	NC	1990	Adult	female	24.12	NW	United Kingdom	Omnivore	205	5.27257	0	0	0	13	0	0	0	8	0	0	0	0	0	0	0	0	0	0	0	0	0	0	0	0	0	0	0	0	0	0	0	0	0	0	2	0	0	0	0
ERR2579527	NC	1986	Adult	male	25.7	OW	USA	Omnivore	213	5.69876	0	0	0	19	10	0	0	71	0	0	0	0	0	0	0	0	0	0	0	0	0	0	0	0	63	0	0	0	0	0	0	0	0	0	0	0	0	0	0
ERR2579539	NC	1945	Elderly	female	18.54	NW	USA	Omnivore but do not eat red meat	154	5.33027	0	0	0	0	0	0	0	17	0	0	0	0	0	0	0	0	0	0	0	0	0	0	0	0	0	0	0	0	0	0	0	0	0	0	0	0	0	0	0
ERR2579542	NC	1968	Adult	female	20.48	NW	United Kingdom	Omnivore	180	5.08416	0	0	0	0	0	0	0	41	0	0	0	0	0	0	0	0	0	0	0	0	0	4	0	0	0	0	3	0	0	0	10	0	0	0	27	67	0	0	10
ERR2579682	Cat	1960	Adult	female	22.35	NW	United Kingdom	Omnivore	200	5.56221	0	0	0	0	0	0	0	13	0	0	0	0	0	0	0	0	0	0	0	0	0	0	0	0	0	5	0	0	0	0	0	0	0	0	0	0	0	0	0
ERR2579694	NC	1963	Adult	male	35.64	OW	United Kingdom	Omnivore	201	5.4252	0	0	0	104	5	0	0	15	0	0	0	0	0	0	0	0	0	0	0	0	0	0	0	0	0	20	0	0	0	0	0	0	0	0	0	0	0	0	0
ERR2579724	Cat	1974	Adult	female	21.81	NW	USA	Vegetarian	236	5.6933	0	0	0	0	0	0	0	0	0	0	0	0	0	0	0	0	0	0	0	0	0	0	0	0	0	0	0	0	0	0	0	0	0	0	0	0	0	11	0
ERR2579818	NC	1957	Adult	female	19.94	NW	United Kingdom	Vegetarian but eat seafood	213	5.28476	0	0	0	19	0	0	0	22	0	0	0	0	0	0	0	0	0	0	0	0	0	0	0	0	0	2	0	0	0	0	0	0	0	0	0	0	0	0	0
ERR2579825	NC	1959	Adult	female	25.46	OW	USA	Omnivore	125	4.25315	0	0	0	0	0	0	0	6	0	0	0	0	0	0	0	0	0	0	0	0	0	0	0	0	0	0	0	0	0	0	0	0	0	0	0	0	0	0	0
ERR2579864	NC	1962	Adult	female	21.61	NW	USA	Omnivore	336	6.80694	0	0	0	22	0	0	0	31	0	0	0	0	0	0	0	0	0	0	0	0	0	0	0	0	0	0	0	0	0	0	0	0	0	0	0	0	0	0	0
ERR2587864	Cat	1987	Adult	female	21.47	NW	USA	Omnivore	233	6.13323	0	0	0	35	0	0	0	30	0	0	0	0	0	0	0	0	0	0	0	0	0	0	0	0	0	0	135	0	0	7	18	0	0	8	687	445	0	0	0
ERR2587888	NC	1970	Adult	male	33.41	OW	United Kingdom	Omnivore	199	5.73973	0	0	0	0	0	0	0	42	0	0	0	0	0	0	0	0	0	0	0	0	0	0	0	0	0	0	0	0	0	0	4	0	0	0	56	12	0	0	0
ERR2587889	NC	1970	Adult	male	33.41	OW	United Kingdom	Omnivore	193	5.92811	0	0	0	0	0	0	0	16	0	0	0	0	0	0	0	0	0	0	0	0	0	0	0	0	0	0	0	0	0	0	0	0	0	0	134	22	0	0	0
ERR2696505	Cat	1983	Adult	male	27.26	OW	USA	Omnivore	179	4.59272	0	0	0	0	0	0	0	3	0	0	0	0	0	0	0	0	0	0	0	0	0	0	0	0	0	0	0	0	0	0	0	0	0	0	0	0	0	0	0
ERR2696510	NC	1987	Adult	male	25	NW	USA	Omnivore	183	4.57584	0	0	0	0	0	0	0	0	0	0	0	0	0	0	0	0	0	0	0	0	0	0	0	0	0	0	0	0	0	0	0	0	0	0	0	0	0	0	0
ERR2696523	NC	1986	Adult	male	26.63	OW	USA	Omnivore	202	5.76135	0	0	0	0	0	0	0	68	0	0	0	0	0	0	0	0	0	0	0	0	0	0	0	0	0	0	0	0	0	0	0	0	0	0	0	6	0	0	0
ERR2696548	Cat	1982	Adult	female	20.95	NW	United Kingdom	Omnivore	259	5.82165	0	0	0	0	0	0	0	0	0	0	0	0	0	0	0	0	0	0	0	0	0	0	0	0	0	0	0	0	0	0	0	0	0	0	29	0	0	0	17
ERR2696592	NC	1954	Elderly	male	27.32	OW	USA	Omnivore	163	5.56605	0	0	0	0	0	0	0	0	0	0	0	0	0	0	0	0	0	0	0	0	0	0	0	0	0	32	0	0	7	0	0	0	0	0	0	11	0	0	0
ERR2696604	Cat	1976	Adult	female	23.53	NW	USA	Vegan	119	4.02912	0	0	0	0	0	0	0	0	0	0	0	0	0	0	0	0	0	0	0	0	0	0	0	0	0	0	0	0	0	0	0	0	0	0	0	0	0	0	0
ERR2696661	Cat	1947	Elderly	female	22.48	NW	United Kingdom	Omnivore	169	4.81594	0	0	0	0	0	0	0	0	0	0	0	0	0	0	0	0	0	0	0	0	0	0	0	0	0	0	0	0	0	0	0	0	0	0	3	0	0	0	0
ERR2696698	Cat	1981	Adult	male	29.4	OW	United Kingdom	Omnivore	133	3.71934	0	0	0	0	0	0	0	5	0	0	0	0	0	0	0	0	0	0	0	0	0	0	0	0	0	0	0	0	0	0	0	0	0	0	0	0	0	0	0
ERR2696725	Cat	1973	Adult	male	38.37	OW	United Kingdom	Vegetarian	140	5.10199	0	0	0	0	0	0	0	0	0	0	0	0	0	0	0	0	0	0	0	0	0	0	0	0	0	0	0	0	0	0	0	0	0	0	0	0	0	0	0
ERR2696771	NC	1946	Elderly	male	22.38	NW	USA	Omnivore	139	3.01839	0	0	0	0	0	0	0	0	0	0	0	0	0	0	0	0	0	0	0	0	0	0	0	0	0	0	0	0	0	0	0	0	0	0	0	0	0	0	0
ERR2696815	NC	1979	Adult	female	21.41	NW	USA	Omnivore	176	5.8985	0	0	0	10	0	0	0	0	0	0	0	0	0	0	0	0	0	0	0	0	0	0	0	0	0	0	0	0	0	0	0	0	0	0	6	0	0	0	0
ERR2696825	Cat	1988	Adult	male	33.65	OW	United Kingdom	Omnivore	197	5.90774	0	0	0	0	0	0	0	3	0	0	0	0	0	0	0	0	0	0	0	0	0	0	0	0	0	0	0	0	0	0	0	0	0	0	0	0	0	0	0
ERR2696851	NC	1963	Adult	male	30.34	OW	United Kingdom	Omnivore	109	4.63693	0	0	0	0	0	0	0	3	0	0	0	0	0	0	0	0	0	0	0	0	0	0	0	0	0	2	0	0	0	0	0	0	0	0	0	0	0	0	0
ERR2696895	NC	1959	Adult	female	20.83	NW	USA	Omnivore	218	5.44086	0	0	0	0	0	0	0	120	0	0	0	0	0	0	0	0	0	0	0	0	0	0	0	0	0	0	0	0	0	0	0	0	0	0	0	0	0	0	0
ERR2696912	NC	1981	Adult	female	21.29	NW	USA	Vegetarian but eat seafood	203	6.03793	0	0	0	0	0	0	0	0	0	0	0	0	0	0	0	0	0	0	0	0	0	0	0	0	0	0	0	0	0	0	0	0	0	0	0	0	0	0	0
ERR2696924	NC	1973	Adult	male	24.39	NW	United Kingdom	Omnivore	359	6.35035	0	0	0	3	0	0	2	5	0	0	0	0	0	0	0	0	0	0	0	0	0	0	0	0	0	0	0	0	0	0	0	0	0	0	0	0	0	0	0
ERR2696943	Cat	1946	Elderly	male	32.08	OW	USA	Omnivore	222	5.81482	0	0	0	0	0	0	0	6	0	0	0	0	0	0	0	0	0	0	0	0	0	0	0	0	0	0	0	0	0	0	0	0	0	0	0	0	0	0	0
ERR2696969	Cat	1972	Adult	female	23.08	NW	United Kingdom	Vegetarian	234	5.34265	0	0	0	2	0	0	0	0	0	0	0	0	0	0	0	0	0	0	0	0	0	0	0	0	0	0	0	0	0	0	0	0	0	0	80	9	0	0	0
ERR2697020	Cat	1976	Adult	male	22.43	NW	USA	Omnivore	140	5.25925	0	0	0	0	0	0	0	0	0	0	0	0	0	0	0	0	0	0	0	0	0	0	0	0	0	0	0	0	0	0	0	0	0	0	0	0	0	0	0
ERR2697069	NC	1957	Adult	female	20.83	NW	United Kingdom	Omnivore	340	6.60292	0	0	0	12	0	0	0	4	0	0	0	0	0	0	0	0	0	0	0	0	0	0	0	0	0	0	0	0	0	0	0	0	0	0	0	0	0	0	0
ERR2697614	Cat	1970	Adult	male	26.58	OW	USA	Omnivore	159	4.57692	0	0	0	0	0	0	0	19	0	0	0	0	0	0	0	0	0	0	0	0	0	0	0	0	0	0	0	0	0	0	0	0	0	0	0	0	0	0	0
ERR2697645	Cat	1980	Adult	female	18.3	NW	USA	Omnivore	184	5.74917	0	0	0	0	0	0	0	0	0	0	0	0	0	0	0	0	0	0	0	0	0	0	0	0	0	0	0	0	0	0	0	0	0	0	0	0	0	0	0
ERR2697742	NC	1977	Adult	male	26.5	OW	USA	Omnivore	162	5.32991	0	0	0	0	0	0	0	12	0	0	0	0	0	0	0	0	0	0	0	0	0	0	0	0	0	0	0	0	0	0	0	0	0	0	0	0	0	0	0
ERR2697744	Cat	1949	Elderly	male	23.12	NW	USA	Omnivore	196	5.32003	0	0	0	0	0	0	0	10	0	0	0	0	0	0	0	0	0	0	0	0	0	0	0	0	0	0	0	0	0	0	0	0	0	0	0	0	0	0	0
ERR2697920	NC	1982	Adult	female	22.62	NW	USA	Omnivore	146	4.89941	0	0	0	0	0	0	0	12	0	0	0	0	0	0	0	0	0	0	0	0	0	0	0	0	0	0	0	0	0	0	0	0	0	0	0	0	0	0	0
ERR2697930	NC	1965	Adult	male	24.03	NW	United Kingdom	Omnivore	250	6.26612	0	0	0	0	0	0	49	33	0	0	0	0	0	0	0	0	0	0	0	0	0	0	0	0	0	0	0	0	0	0	0	0	0	0	0	0	0	0	0
ERR2697954	NC	1947	Elderly	male	29.03	OW	USA	Omnivore	119	5.40064	0	0	0	0	0	0	0	109	0	0	0	0	0	0	0	0	0	0	0	0	0	0	0	0	0	9	0	0	0	0	0	0	0	0	0	0	0	0	0
ERR2697972	NC	1976	Adult	female	23.49	NW	USA	Vegan	130	4.76601	0	0	0	0	0	0	0	11	0	0	0	0	0	0	0	0	0	0	0	0	0	0	0	0	0	11	0	0	0	0	0	0	0	0	0	0	0	0	0
ERR2698017	NC	1967	Adult	female	24.28	NW	USA	Omnivore	192	5.31948	0	0	0	0	0	0	0	0	0	0	0	0	0	0	0	0	0	0	0	0	0	0	0	0	0	0	0	0	0	0	0	0	0	0	0	0	0	0	0
[truncated: 623 more columns]
